# Supplementary material for: A Delphi consensus on the management of oral anticoagulation in patients with non-valvular atrial fibrillation in Spain: ACOPREFERENCE study
Source: PLoS One. 2020 Jun 1;15(6):e0231565. doi: 10.1371/journal.pone.0231565 (PMC7263623; doi:10.1371/journal.pone.0231565)
Supplement: S1 File — (ZIP) [file pone.0231565.s003.zip]

Archive with 2 entries (2 files):
- S1 File/ACOPREFERENCE_Database_Delphi_Phase I (2).xls
- S1 File/ACOPREFERENCE_Database_Delphi_Phase II (2).xls
