# Supplementary material for: A Delphi consensus on the management of oral anticoagulation in patients with non-valvular atrial fibrillation in Spain: ACOPREFERENCE study
Source: PLoS One. 2020 Jun 1;15(6):e0231565. doi: 10.1371/journal.pone.0231565 (PMC7263623; doi:10.1371/journal.pone.0231565)
Supplement: S1 File — (ZIP) [file pone.0231565.s003.zip › S1 File/ACOPREFERENCE_Database_Delphi_Phase I (2).xls]

## Sheet: ROUND 1
ROUND 1		The primary reason for initiating anticoagulant treatment is to reduce the risk of stroke	Reason for disagreement 1	The treatment decision should be individualised based on the evaluation of the thromboembolic and bleeding risk of each patient	Reason for disagreement 2	CHADS2	Reason for disagreement 3	CHADS2-DS2-VASc	Reason for disagreement 4	The CHA2DS2-VASc scale has a greater discriminative capacity for identifying patients with lower thromboembolic risk	Reason for disagreement 5	Of the criteria considered in the CHA2DS2-VASc scale, age is the thromboembolic risk factor with the greatest weight	Reason for disagreement 6	Of the criteria considered in the CHA2DS2-VASc scale, stroke is the thromboembolic risk factor with the greatest weight	Reason for disagreement 7	Anticoagulant treatment is recommended for prevention of thromboembolism in male patients with CHA2DS2-VASc ≥2	Reason for disagreement 8	Anticoagulant treatment is recommended for prevention of thromboembolism in female patients with CHA2DS2-VASc ≥3	Reason for disagreement 9	Initiation of anticoagulant therapy should be considered in patients with a CHA2DS2-VASc score of 2 in female patients and 1 in male patients after assessing the risk-benefit ratio and the patient’s preference	Reason for disagreement 10	The use of bleeding risk assessment scales should be considered in patients with NVAF treated with oral anticoagulants to identify modifiable major risk factors	Reason for disagreement 11	HAS-BLED	Reason for disagreement 12	ATRIA.	Reason for disagreement 13	HEMORR2HAGES	Reason for disagreement 14	ORBIT.	Reason for disagreement 15	A patient at high bleeding risk is considered as one having a HAS-BLED score ≥3.	Reason for disagreement 16	The SAMe-TT2R2 scale should be used to predict poor INR control in candidates for oral anticoagulation when deciding treatment.	Reason for disagreement 17	The SAMe-TT2R2 scale is routinely used for patient management	Reason for disagreement 18	In general, treatment with VKAs should be the initial anticoagulant therapy in patients with NVAF in whom anticoagulation is indicated.	Reason for disagreement 1	In general, treatment with DOACs should be the initial anticoagulant therapy in patients with NVAF in whom anticoagulation is indicated.	Reason for disagreement 2	DOACs should be a treatment option in patients with NVAF in whom INR control is suboptimal with VKAs in spite of good treatment adherence or if VKAs are contraindicated..	Reason for disagreement 3	In patients on treatment with VKAs who have good INR control, switching to a DOAC is not recommended except in the case of ischaemic stroke with clinical and neuroimaging criteria for high risk of intracranial haemorrhage (ICH), severe arterial thromboembolic episodes, or inability to access INR controls.	Reason for disagreement 4	All patients with NVAF	Reason for disagreement 5	Specific profiles of patients with NVAF	Reason for disagreement 6
User code	Site code	c_c1_v1	t_c2_v1	c_c3_v1	t_c4_v1	c_c5_v1	t_c6_v1	c_c7_v1	t_c8_v1	c_c9_v1	t_c10_v1	c_c11_v1	t_c12_v1	c_c13_v1	t_c14_v1	c_c15_v1	t_c16_v1	c_c17_v1	t_c18_v1	c_c19_v1	t_c20_v1	c_c21_v1	t_c22_v1	c_c23_v1	t_c24_v1	c_c25_v1	t_c26_v1	c_c27_v1	t_c28_v1	c_c29_v1	t_c30_v1	c_c31_v1	t_c32_v1	c_c33_v1	t_c34_v1	c_c35_v1	t_c36_v1	c_d1_v1	t_d2_v1	c_d3_v1	t_d4_v1	c_d5_v1	t_d6_v1	c_d7_v1	t_d8_v1	c_d9_v1	t_d10_v1	c_d11_v1	t_d12_v1
acopreference001	1	8		8		6		8		7		7		9 (Completely agree)		8		8		6		7		7		5		5		2		7		6		3		5		7		9 (Completely agree)		8		8		7
acopreference002	2	8		7		7		7		5		6		6		6		5		6		4		7		3		2		2		8		4		5		2		2		2		4		6		6
acopreference003	3	9 (Completely agree)		9 (Completely agree)		7		5	It is probably better than CHADS2, but I consider that female sex should perhaps not have as much weight, both scales provide value	8		6	Not only age, previous strokes would place the patient at greater risk than just age >75 without having previously had a stroke. I consider that having had a prior ischemic/embolic stroke is the most important factor, followed by age	9 (Completely agree)		6	It is so, but as I said before, giving 1 point only for the female sex and another for 65 years, may be excessive	9 (Completely agree)		7		9 (Completely agree)		9 (Completely agree)		6	I think they can all add value, but for now, I use HAS BLED	6	I think they can all add value, but for now, I use HAS BLED	6	idem (previous)	9 (Completely agree)		8		5	In my opinion, it is not as common use	3	If it were not for the economic and administrative obstacles, I think not; that you could start with DOAC	9 (Completely agree)		9 (Completely agree)		5	What is going well, there is no reason to modify it, it is true ... but the current evidence supports that DOACs are as effective or more and safer ... some may need to develop the antidote and have more years of experience	7		9 (Completely agree)
acopreference004	4	9 (Completely agree)		9 (Completely agree)		1 (Completely disagree)		9 (Completely agree)		9 (Completely agree)		5		9 (Completely agree)		9 (Completely agree)		9 (Completely agree)		9 (Completely agree)		9 (Completely agree)		9 (Completely agree)		1 (Completely disagree)		1 (Completely disagree)		1 (Completely disagree)		9 (Completely agree)		9 (Completely agree)		1 (Completely disagree)		1 (Completely disagree)		9 (Completely agree)		9 (Completely agree)		9 (Completely agree)		2		9 (Completely agree)
acopreference005	5	9 (Completely agree)		9 (Completely agree)		4		9 (Completely agree)		6		5		8		9 (Completely agree)		9 (Completely agree)		9 (Completely agree)		9 (Completely agree)		9 (Completely agree)		8		5		7		9 (Completely agree)		9 (Completely agree)		5		1 (Completely disagree)		9 (Completely agree)		9 (Completely agree)		9 (Completely agree)		9 (Completely agree)		7
acopreference006	6	9 (Completely agree)		9 (Completely agree)		1 (Completely disagree)		9 (Completely agree)		9 (Completely agree)		9 (Completely agree)		9 (Completely agree)		9 (Completely agree)		9 (Completely agree)		9 (Completely agree)		9 (Completely agree)		9 (Completely agree)		1 (Completely disagree)		1 (Completely disagree)		1 (Completely disagree)		9 (Completely agree)		9 (Completely agree)		9 (Completely agree)		1 (Completely disagree)		9 (Completely agree)		9 (Completely agree)		9 (Completely agree)		1 (Completely disagree)		9 (Completely agree)
acopreference007	7	9 (Completely agree)		9 (Completely agree)		1 (Completely disagree)		9 (Completely agree)		7		9 (Completely agree)		9 (Completely agree)		9 (Completely agree)		9 (Completely agree)		9 (Completely agree)		9 (Completely agree)		9 (Completely agree)		7		7		9 (Completely agree)		9 (Completely agree)		2		1 (Completely disagree)	It is not usually used	1 (Completely disagree)	DOACs indication IA	9 (Completely agree)		9 (Completely agree)		9 (Completely agree)		9 (Completely agree)		9 (Completely agree)
acopreference008	8	9 (Completely agree)		9 (Completely agree)		8		8		9 (Completely agree)		8		8		1 (Completely disagree)	Greater than or equal to 1	1 (Completely disagree)	Greater than or equal to 2 (the point assigned to female sex is not enough to initiate ACO	9 (Completely agree)		9 (Completely agree)		9 (Completely agree)		7		7		6		9 (Completely agree)		9 (Completely agree)		6	Less than what should be	2		9 (Completely agree)		9 (Completely agree)		6		7		8
acopreference009	9	9 (Completely agree)		9 (Completely agree)		3		9 (Completely agree)		9 (Completely agree)		3		9 (Completely agree)		1 (Completely disagree)	CHADSVASC: greater than or equal to 1	1 (Completely disagree)	CHADSVASC: Greater than or equal to 2	9 (Completely agree)		9 (Completely agree)		9 (Completely agree)		5		5		5		8		3		3		3		7		9 (Completely agree)		7		8		7
acopreference010	10	9 (Completely agree)		9 (Completely agree)		5		9 (Completely agree)		9 (Completely agree)		5	Advanced age above 75 years scores 2 points as does the fact of having presented strokes or previous thromboembolic events.	5	Yes, along with age> 75 years	9 (Completely agree)		5	Or greater than 2 as long as female sex and age> 65 years are no te only factors considered	9 (Completely agree)		9 (Completely agree)		9 (Completely agree)		7		7		7		8		6	Although its usefulness has been proven, at least in my setting it is little used	2	As I mentioned in the previous answer, in my setting it is hardly used.	1 (Completely disagree)	Today there is enough evidence to consider that direct-acting anticoagulants are at least as effective as anti-vitamin K and with a better safety profile. The only criterion that supports the use of VKA is the economic one.	9 (Completely agree)		9 (Completely agree)		7		6		9 (Completely agree)
acopreference011	11	9 (Completely agree)		9 (Completely agree)		1 (Completely disagree)	Leave some patients out	9 (Completely agree)		6		6		9 (Completely agree)		8		9 (Completely agree)		8		7		9 (Completely agree)		5		5		5		9 (Completely agree)		9 (Completely agree)		4		1 (Completely disagree)	Science advances and shows that DOACs are better alternatives	9 (Completely agree)		9 (Completely agree)		1 (Completely disagree)	There is always more benefit with DOACs	9 (Completely agree)		9 (Completely agree)
acopreference012	12	9 (Completely agree)		7		7		9 (Completely agree)		8		2	It is the antecedent of stroke	9 (Completely agree)		9 (Completely agree)		4		5		7		9 (Completely agree)		5		5		5		9 (Completely agree)		8		3		1 (Completely disagree)	They should be direct anticoagulants	9 (Completely agree)		9 (Completely agree)		9 (Completely agree)		8		9 (Completely agree)
acopreference013	13	9 (Completely agree)		9 (Completely agree)		3		9 (Completely agree)		9 (Completely agree)		6		9 (Completely agree)		9 (Completely agree)		9 (Completely agree)		9 (Completely agree)		9 (Completely agree)		9 (Completely agree)		3		3		3		9 (Completely agree)		9 (Completely agree)		3		2		9 (Completely agree)		9 (Completely agree)		8		9 (Completely agree)		6
acopreference014	14	9 (Completely agree)		9 (Completely agree)		1 (Completely disagree)		9 (Completely agree)		9 (Completely agree)		8		9 (Completely agree)		9 (Completely agree)		9 (Completely agree)		9 (Completely agree)		9 (Completely agree)		9 (Completely agree)		5		5		5		8		9 (Completely agree)		1 (Completely disagree)		1 (Completely disagree)		9 (Completely agree)		9 (Completely agree)		1 (Completely disagree)		9 (Completely agree)		5
acopreference015	15	9 (Completely agree)		9 (Completely agree)		1 (Completely disagree)	CHADS2-DS2 should be used instead	9 (Completely agree)		9 (Completely agree)		8		9 (Completely agree)		9 (Completely agree)		9 (Completely agree)		4	I agree for females but in males with CHADS 1 it should be individualized	9 (Completely agree)		9 (Completely agree)		8		5		4		9 (Completely agree)		3		3		1 (Completely disagree)		9 (Completely agree)		9 (Completely agree)		3		8		9 (Completely agree)
acopreference016	16	9 (Completely agree)		9 (Completely agree)		1 (Completely disagree)		9 (Completely agree)		9 (Completely agree)		7		7		9 (Completely agree)		9 (Completely agree)		9 (Completely agree)		9 (Completely agree)		9 (Completely agree)		5		5		5		9 (Completely agree)		6		3		1 (Completely disagree)		9 (Completely agree)		9 (Completely agree)		7		9 (Completely agree)		2
acopreference017	17	9 (Completely agree)		9 (Completely agree)		4		9 (Completely agree)		9 (Completely agree)		6		9 (Completely agree)		9 (Completely agree)		9 (Completely agree)		9 (Completely agree)		9 (Completely agree)		9 (Completely agree)		5		4		3		9 (Completely agree)		9 (Completely agree)		3		1 (Completely disagree)		9 (Completely agree)		9 (Completely agree)		3		9 (Completely agree)		3
acopreference018	18	9 (Completely agree)		9 (Completely agree)		2		8		8		2		9 (Completely agree)		2		2		9 (Completely agree)		9 (Completely agree)		9 (Completely agree)		9 (Completely agree)		2		5		7		4		2		2		8		9 (Completely agree)		8		7		9 (Completely agree)
acopreference019	19	9 (Completely agree)		8		6		8		7		7		7		8		7		6		7		8		4		5		4		8		6		5		4		7		9 (Completely agree)		4		7		5
acopreference020	20	9 (Completely agree)		9 (Completely agree)		3		8		7		6		8		9 (Completely agree)		7		5		7		7		6		6		6		8		6		6		5		7		8		7		6		7
acopreference021	21	9 (Completely agree)		9 (Completely agree)		3	Thromboembolic risk is better estimated using the CHA2DS2VASC scale	9 (Completely agree)		9 (Completely agree)		7		8		9 (Completely agree)		9 (Completely agree)		9 (Completely agree)		9 (Completely agree)		9 (Completely agree)		7		7		7		9 (Completely agree)		9 (Completely agree)		5	SHOULD BE USED USUALLY BUT NOT USED FREQUENTLY	1 (Completely disagree)	THE DOACs HAVE SHOWED SUPERIORITY AND THE CLINICAL GUIDES PLACE THEM AHEAD OF VKA IN THE RECOMMENDATIONS	9 (Completely agree)		9 (Completely agree)		9 (Completely agree)		7		9 (Completely agree)
acopreference022	22	9 (Completely agree)		9 (Completely agree)		3		9 (Completely agree)		9 (Completely agree)		8		9 (Completely agree)		9 (Completely agree)		9 (Completely agree)		9 (Completely agree)		9 (Completely agree)		9 (Completely agree)		1 (Completely disagree)		1 (Completely disagree)		1 (Completely disagree)		9 (Completely agree)		5		5		1 (Completely disagree)		7		8		9 (Completely agree)		9 (Completely agree)		8
acopreference023	23	9 (Completely agree)		9 (Completely agree)		1 (Completely disagree)		9 (Completely agree)		9 (Completely agree)		6	Major risk factor along with a history of stroke, TIA or embolism	6	"Major" risk factor along with the age	9 (Completely agree)		9 (Completely agree)		9 (Completely agree)		9 (Completely agree)		9 (Completely agree)		1 (Completely disagree)		1 (Completely disagree)		1 (Completely disagree)		9 (Completely agree)		4		4		9 (Completely agree)		9 (Completely agree)		9 (Completely agree)		9 (Completely agree)		9 (Completely agree)		9 (Completely agree)
acopreference024	24	9 (Completely agree)		7		5		8		8		7		9 (Completely agree)		8		3		7		6		8		8		8		5		7		8		4		4		3		8		7		8		9 (Completely agree)
acopreference025	25	9 (Completely agree)		9 (Completely agree)		6		9 (Completely agree)		9 (Completely agree)		9 (Completely agree)		9 (Completely agree)		9 (Completely agree)		5		5		9 (Completely agree)		9 (Completely agree)		5		5		3		9 (Completely agree)		9 (Completely agree)		5		5		9 (Completely agree)		9 (Completely agree)		9 (Completely agree)		9 (Completely agree)		9 (Completely agree)
acopreference026	26	9 (Completely agree)		9 (Completely agree)		5		8		8		9 (Completely agree)		9 (Completely agree)		9 (Completely agree)		9 (Completely agree)		8		7		7		5		8		5		9 (Completely agree)		7		3		3		9 (Completely agree)		7		9 (Completely agree)		8		9 (Completely agree)
acopreference027	27	9 (Completely agree)		9 (Completely agree)		4	Insufficient	9 (Completely agree)		9 (Completely agree)		5	There are several of equal weight	5	The same	9 (Completely agree)		9 (Completely agree)		9 (Completely agree)		8		8		7		7		7		8		7		4	It is not usually used	5	No evidence today	9 (Completely agree)		9 (Completely agree)		8		7		9 (Completely agree)
acopreference028	28	9 (Completely agree)		9 (Completely agree)		2		9 (Completely agree)		9 (Completely agree)		8		8		9 (Completely agree)		2		8		9 (Completely agree)		9 (Completely agree)		5		6		2		8		6		2		1 (Completely disagree)		8		9 (Completely agree)		6		7		8
acopreference029	29	9 (Completely agree)		9 (Completely agree)		6		9 (Completely agree)		8		6		8		7		6		9 (Completely agree)		9 (Completely agree)		9 (Completely agree)		6		6		6		9 (Completely agree)		6		7		2		9 (Completely agree)		9 (Completely agree)		5		8		9 (Completely agree)
acopreference030	30	9 (Completely agree)		9 (Completely agree)		3		8		8		5		8		7		2	CHA2DS2VASC =2 in both male and female	8		9 (Completely agree)		9 (Completely agree)		5	Less predictive ability	3	There are many factors. Includes genetic study	3	includes little modifiable factors	8		7		3		1 (Completely disagree)	With current evidence, DOACs should be the first choice	8		9 (Completely agree)		5		6		9 (Completely agree)
acopreference031	31	9 (Completely agree)		1 (Completely disagree)		2		9 (Completely agree)		9 (Completely agree)		1 (Completely disagreee)		9 (Completely agree)		9 (Completely agree)		9 (Completely agree)		9 (Completely agree)		9 (Completely agree)		9 (Completely agree)		2		2		2		9 (Completely agree)		9 (Completely agree)		1 (Completely disagree)		1 (Completely disagree)		9 (Completely agree)		9 (Completely agree)		9 (Completely agree)		9 (Completely agree)		9 (Completely agree)
acopreference032	32	9 (Completely agree)		9 (Completely agree)		2		9 (Completely agree)		9 (Completely agree)		1 (Completely disagreee)	The stroke too	1 (Completely disagree)	EQUAL TO AGE OVER 75 YEARS OLD	1 (Completely disagree)		9 (Completely agree)		9 (Completely agree)		9 (Completely agree)		9 (Completely agree)		2		2		2		9 (Completely agree)		3		1 (Completely disagree)		2		2		9 (Completely agree)		7		5		9 (Completely agree)
acopreference033	33	9 (Completely agree)		9 (Completely agree)		1 (Completely disagree)		9 (Completely agree)		7		8		8		9 (Completely agree)		9 (Completely agree)		8		9 (Completely agree)		9 (Completely agree)		2		2		2		9 (Completely agree)		8		2		5		5		9 (Completely agree)		9 (Completely agree)		1 (Completely disagree)		9 (Completely agree)
acopreference034	34	8		9 (Completely agree)		5		9 (Completely agree)		9 (Completely agree)		8		8		6		6		9 (Completely agree)		9 (Completely agree)		9 (Completely agree)		8		8		8		9 (Completely agree)		8		5		3		7		9 (Completely agree)		7		9 (Completely agree)		7
acopreference035	35	9 (Completely agree)		9 (Completely agree)		5		9 (Completely agree)		9 (Completely agree)		8		9 (Completely agree)		9 (Completely agree)		8		8		9 (Completely agree)		9 (Completely agree)		2		2		2		9 (Completely agree)		9 (Completely agree)		2		3		5		9 (Completely agree)		8		7		7
acopreference036	36	9 (Completely agree)		9 (Completely agree)		5		9 (Completely agree)		7		9 (Completely agree)		7		9 (Completely agree)		9 (Completely agree)		9 (Completely agree)		9 (Completely agree)		9 (Completely agree)		6		6		6		9 (Completely agree)		5	Yes hypothetically, but in routine clinical practice it is not recognized in the IPT as a sufficient requirement to start treatment with DOACs	3		5		5		9 (Completely agree)		6		7		9 (Completely agree)
acopreference037	37	9 (Completely agree)		9 (Completely agree)		6		7		9 (Completely agree)		7		9 (Completely agree)		9 (Completely agree)		9 (Completely agree)		9 (Completely agree)		9 (Completely agree)		6	It is the most used but it overlaps with embolic risk factors	5		6		5	Easy. Little contrast	9 (Completely agree)		9 (Completely agree)		4	It is not used	5		7		9 (Completely agree)		9 (Completely agree)		7		8
acopreference038	38	8		9 (Completely agree)		4		9 (Completely agree)		7		7		7		9 (Completely agree)		9 (Completely agree)		7		7		7		5		5		5		9 (Completely agree)		7		7		1 (Completely disagree)	It is for an economic issue	9 (Completely agree)		9 (Completely agree)		6		9 (Completely agree)		6
acopreference039	39	9 (Completely agree)		9 (Completely agree)		7		9 (Completely agree)		9 (Completely agree)		5		8		1 (Completely disagree)		1 (Completely disagree)		9 (Completely agree)		9 (Completely agree)		9 (Completely agree)		5		5		5		9 (Completely agree)		5		1 (Completely disagree)		1 (Completely disagree)		9 (Completely agree)		9 (Completely agree)		9 (Completely agree)		9 (Completely agree)		5
acopreference040	40	9 (Completely agree)		9 (Completely agree)		1 (Completely disagree)		9 (Completely agree)		7		8		8		9 (Completely agree)		9 (Completely agree)		9 (Completely agree)		9 (Completely agree)		9 (Completely agree)		6		6		5		9 (Completely agree)		9 (Completely agree)		6		3		7		9 (Completely agree)		8		7		9 (Completely agree)
acopreference041	41	9 (Completely agree)		9 (Completely agree)		2		9 (Completely agree)		9 (Completely agree)		5	Both age and history of stroke are considered to be the heaviest on this scale.	9 (Completely agree)		9 (Completely agree)		9 (Completely agree)		9 (Completely agree)		9 (Completely agree)		9 (Completely agree)		8		8		9 (Completely agree)		9 (Completely agree)		9 (Completely agree)		2		1 (Completely disagree)		8		9 (Completely agree)		9 (Completely agree)		9 (Completely agree)		5
acopreference042	42	9 (Completely agree)		9 (Completely agree)		1 (Completely disagree)		9 (Completely agree)		9 (Completely agree)		1 (Completely disagreee)		9 (Completely agree)		9 (Completely agree)		9 (Completely agree)		1 (Completely disagree)		9 (Completely agree)		9 (Completely agree)		1 (Completely disagree)		1 (Completely disagree)		1 (Completely disagree)		9 (Completely agree)		9 (Completely agree)		9 (Completely agree)		1 (Completely disagree)		9 (Completely agree)		9 (Completely agree)		9 (Completely agree)		9 (Completely agree)		9 (Completely agree)
acopreference043	43	9 (Completely agree)		9 (Completely agree)		1 (Completely disagree)	Not updated	9 (Completely agree)		7		6		8		9 (Completely agree)		1 (Completely disagree)	Greater than or equal to 2, optional in 1.	9 (Completely agree)		9 (Completely agree)		6		4		4		4		7		7		3		4		7		8		8		6		9 (Completely agree)
acopreference044	44	9 (Completely agree)		9 (Completely agree)		5		9 (Completely agree)		9 (Completely agree)		6		9 (Completely agree)		9 (Completely agree)		9 (Completely agree)		9 (Completely agree)		9 (Completely agree)		9 (Completely agree)		5		5		5		9 (Completely agree)		9 (Completely agree)		3		2		9 (Completely agree)		9 (Completely agree)		2		9 (Completely agree)		9 (Completely agree)
acopreference045	45	9 (Completely agree)		9 (Completely agree)		1 (Completely disagree)	It underestimates the thrombotic risk compared to CHA2DS2-VASc	9 (Completely agree)		8		8		9 (Completely agree)		9 (Completely agree)		9 (Completely agree)		9 (Completely agree)		9 (Completely agree)		9 (Completely agree)		8		9 (Completely agree)		9 (Completely agree)		9 (Completely agree)		9 (Completely agree)		6	It is not used as much as it should be since afterwards you still have problems to justify the authorization to used it	1 (Completely disagree)	Only from an administrative point of view is what they indicate. Not recommended by the SEC	7		9 (Completely agree)		6	These are the items that are administratively admitted to change from VKA to DOACs, but if there were no administrative obstacles, they would be prescribed more frequently.	9 (Completely agree)		6	mainly those with higher risk scores, both thrombotic and hemorrhagic (by avoiding INR lability)
acopreference046	46	7		7		6		8		6		6		8		7		6		7		6		4		5		5		6		7		5		5		4		6		8		6		5		7
acopreference047	47	9 (Completely agree)		8		8		4		6		7		8		7		7		8		8		6		5		3		3		8		4		3		1 (Completely disagree)		3		5		4		4		6
acopreference048	48	9 (Completely agree)		9 (Completely agree)		1 (Completely disagree)		9 (Completely agree)		9 (Completely agree)		1 (Completely disagreee)		9 (Completely agree)		9 (Completely agree)		1 (Completely disagree)		1 (Completely disagree)		9 (Completely agree)		9 (Completely agree)		4		2		4		9 (Completely agree)		5		4		8		4		9 (Completely agree)		9 (Completely agree)		5		5
acopreference049	49	9 (Completely agree)		9 (Completely agree)		1 (Completely disagree)		9 (Completely agree)		9 (Completely agree)		9 (Completely agree)		9 (Completely agree)		9 (Completely agree)		1 (Completely disagree)		7		9 (Completely agree)		9 (Completely agree)		4		4		4		9 (Completely agree)		6		9 (Completely agree)		5		9 (Completely agree)		9 (Completely agree)		2		9 (Completely agree)		9 (Completely agree)
acopreference050	50	9 (Completely agree)		9 (Completely agree)		7		8		6		8		9 (Completely agree)		9 (Completely agree)		9 (Completely agree)		9 (Completely agree)		9 (Completely agree)		9 (Completely agree)		8		8		8		9 (Completely agree)		7		2		1 (Completely disagree)		8		9 (Completely agree)		4		7		9 (Completely agree)
acopreference051	51	9 (Completely agree)		9 (Completely agree)		5		9 (Completely agree)		9 (Completely agree)		5		9 (Completely agree)		1 (Completely disagree)	With CHA2DS2VASc1 anticoagulation is already recommended with respect to antiaggregation in that context	1 (Completely disagree)	With CHA2DS2VASc =2 anticoagulation is already recommended with respect to antiaggregation in that context	9 (Completely agree)		9 (Completely agree)		9 (Completely agree)		1 (Completely disagree)	The ATRIA scale has less predictive ability than the HASBLED	1 (Completely disagree)	HAS-BLED is better in clinical practice	1 (Completely disagree)	HAS-BLED is better in clinical practice	9 (Completely agree)		9 (Completely agree)		1 (Completely disagree)	At least in my environment it is not a routine tool	1 (Completely disagree)	DOACs are the first choice in view of the available scientific evidence	9 (Completely agree)		5		1 (Completely disagree)	These are economical VKA-DOAC criteria for changes, but I consider that DOAC should be first choice ahead of VKA	9 (Completely agree)		9 (Completely agree)
acopreference052	52	9 (Completely agree)		9 (Completely agree)		1 (Completely disagree)		9 (Completely agree)		9 (Completely agree)		8		9 (Completely agree)		9 (Completely agree)		9 (Completely agree)		8		9 (Completely agree)		9 (Completely agree)		2		2		7		7		7		3		3		8		9 (Completely agree)		8		9 (Completely agree)		6
acopreference053	53	9 (Completely agree)		9 (Completely agree)		4		9 (Completely agree)		8		9 (Completely agree)		9 (Completely agree)		8		7		4		8		9 (Completely agree)		4		4		4		9 (Completely agree)		3		3		2		6		7		4		7		9 (Completely agree)
acopreference054	54	9 (Completely agree)		9 (Completely agree)		5	I use the CHA2DS2-VASc scale	9 (Completely agree)		9 (Completely agree)		6	Prior stroke too	6	And the age	8		9 (Completely agree)		8		9 (Completely agree)		9 (Completely agree)		6		6		6		9 (Completely agree)		8		6		1 (Completely disagree)	It should not be like that. In each case, the doctor should choose the drug that he considers best for his patient	8		9 (Completely agree)		6	Or hemorrhages, even minor, of repetition, or by decision of the patient	8		8
acopreference055	55	9 (Completely agree)		7		7		8		9 (Completely agree)		6		7		9 (Completely agree)		9 (Completely agree)		8		7		8		5		5		5		8		5		3		2		8		9 (Completely agree)		8		7		8
acopreference056	56	9 (Completely agree)		9 (Completely agree)		3		9 (Completely agree)		9 (Completely agree)		7		9 (Completely agree)		9 (Completely agree)		5		9 (Completely agree)		9 (Completely agree)		9 (Completely agree)		5		5		5		9 (Completely agree)		8		2		3		7		9 (Completely agree)		7		7		9 (Completely agree)
acopreference057	57	9 (Completely agree)		9 (Completely agree)		1 (Completely disagree)		9 (Completely agree)		9 (Completely agree)		1 (Completely disagreee)		9 (Completely agree)		1 (Completely disagree)		1 (Completely disagree)		9 (Completely agree)		9 (Completely agree)		9 (Completely agree)		1 (Completely disagree)		1 (Completely disagree)		1 (Completely disagree)		9 (Completely agree)		5		5		1 (Completely disagree)		1 (Completely disagree)		9 (Completely agree)		9 (Completely agree)		1 (Completely disagree)		9 (Completely agree)
acopreference058	58	9 (Completely agree)		9 (Completely agree)		7		8		6		7		9 (Completely agree)		3		3		1 (Completely disagree)		9 (Completely agree)		9 (Completely agree)		6		6		7		7		5		3		1 (Completely disagree)		7		8		4		7		6
acopreference059	59	8		8		2	I think that the CHA2DS2-VASc scale is more adequate	8		7		4	I think it is the previos stroke	7		3	CHA2DS2-VASc = 1	2	CHA2DS2-VASc = 2	7		9 (Completely agree)		7		2	HAS BLED has greater predictive value for intracranial hemorrhage	4	HAS BLED has greater predictive value for intracranial hemorrhage	2	HAS BLED has greater predictive value for intracranial hemorrhage	7		7		4	It is a good predictive scale predictive but little used	3	I think there is evidence to say that DOACs are safer and more effective.	7		3	I think there is evidence to say that DOACs are safer and more effective.	5	I think these patients can also benefit from DOAC	7		5	There are patients with a higher cost-effectiveness profile, but in general, all patients can benefit from DOAC.
acopreference060	60	9 (Completely agree)		9 (Completely agree)		1 (Completely disagree)		9 (Completely agree)		9 (Completely agree)		9 (Completely agree)		9 (Completely agree)		9 (Completely agree)		9 (Completely agree)		9 (Completely agree)		9 (Completely agree)		9 (Completely agree)		5		5		5		9 (Completely agree)		5		1 (Completely disagree)		1 (Completely disagree)		9 (Completely agree)		9 (Completely agree)		9 (Completely agree)		5		9 (Completely agree)
acopreference061	61	9 (Completely agree)		9 (Completely agree)		2		8		9 (Completely agree)		5		8		9 (Completely agree)		9 (Completely agree)		9 (Completely agree)		8		9 (Completely agree)		5		5		5		8		5		5		5		7		9 (Completely agree)		4		9 (Completely agree)		9 (Completely agree)
acopreference062	62	9 (Completely agree)		9 (Completely agree)		1 (Completely disagree)		9 (Completely agree)		9 (Completely agree)		9 (Completely agree)		1 (Completely disagree)		9 (Completely agree)		9 (Completely agree)		9 (Completely agree)		9 (Completely agree)		9 (Completely agree)		1 (Completely disagree)		1 (Completely disagree)		1 (Completely disagree)		9 (Completely agree)		9 (Completely agree)		1 (Completely disagree)		1 (Completely disagree)		9 (Completely agree)		9 (Completely agree)		1 (Completely disagree)		1 (Completely disagree)		9 (Completely agree)
acopreference063	63	9 (Completely agree)		9 (Completely agree)		1 (Completely disagree)	It underestimates the risk	9 (Completely agree)		9 (Completely agree)		5	Together with a previous stroke	5	Along with age> 75 years	9 (Completely agree)		9 (Completely agree)		9 (Completely agree)		9 (Completely agree)		9 (Completely agree)		9 (Completely agree)		9 (Completely agree)		9 (Completely agree)		9 (Completely agree)		1 (Completely disagree)	It is not useful in our clinical practice due to the restrictions in the use of DOACs	1 (Completely disagree)	No, because although the patient is at risk of poor INR control, we are not allowed to prescribe DOACs initially	1 (Completely disagree)	Must be the DOACs	9 (Completely agree)		9 (Completely agree)		5	Should be able to be changed according to patient preferences	9 (Completely agree)		1 (Completely disagree)	It is cost-effective in all
acopreference064	64	9 (Completely agree)		9 (Completely agree)		5	I use the CHA2DS2 VASC scale as it is available	9 (Completely agree)		7		5	It is statistical	9 (Completely agree)		9 (Completely agree)		3	2	9 (Completely agree)		9 (Completely agree)		9 (Completely agree)		7		7		5	I don't know it	9 (Completely agree)		7		9 (Completely agree)		2	It should not be like that.	9 (Completely agree)		9 (Completely agree)		9 (Completely agree)		9 (Completely agree)		5	In general they are better and safer.
acopreference065	65	9 (Completely agree)		9 (Completely agree)		1 (Completely disagree)		9 (Completely agree)		1 (Completely disagree)		9 (Completely agree)		9 (Completely agree)		9 (Completely agree)		9 (Completely agree)		1 (Completely disagree)		9 (Completely agree)		9 (Completely agree)		9 (Completely agree)		9 (Completely agree)		9 (Completely agree)		9 (Completely agree)		9 (Completely agree)		9 (Completely agree)		9 (Completely agree)		9 (Completely agree)		9 (Completely agree)		1 (Completely disagree)		9 (Completely agree)		9 (Completely agree)
acopreference066	66	7		8		5		7		8		6		9 (Completely agree)		9 (Completely agree)		8		6		7		8		6		5		5		7		8		7		4		8		7		7		5		7
acopreference067	67	9 (Completely agree)		8		6		9 (Completely agree)		8		3		8		9 (Completely agree)		9 (Completely agree)		7		8		9 (Completely agree)		5		5		5		8		5		5		5		8		9 (Completely agree)		3		8		8
acopreference068	68	9 (Completely agree)		9 (Completely agree)		1 (Completely disagree)	It does not include some items which are considered in the CHAS-VASc	9 (Completely agree)		9 (Completely agree)		9 (Completely agree)		1 (Completely disagree)	Age and history of stroke	9 (Completely agree)		9 (Completely agree)		9 (Completely agree)		9 (Completely agree)		9 (Completely agree)		5	HAS-BLED by general agreement	5	HAS-BLED by general agreement	5	HAS-BLED by general agreement	9 (Completely agree)		1 (Completely disagree)	There will always be periods of poor control	1 (Completely disagree)	It is not practical the day to day and the times by consultation	1 (Completely disagree)	It was before the existence of the DOAC	9 (Completely agree)		9 (Completely agree)		9 (Completely agree)		9 (Completely agree)		9 (Completely agree)
acopreference069	69	9 (Completely agree)		9 (Completely agree)		3	CHADVASc is a better score	8		9 (Completely agree)		6	The history of stroke is slightly higher	9 (Completely agree)		9 (Completely agree)		9 (Completely agree)		9 (Completely agree)		9 (Completely agree)		6	No scale is good enough and is not adequately validated in patients with DOACs	6	No scale is good enough and is not adequately validated in patients with DOACs	6	No scale is good enough and is not adequately validated in patients with DOACs	6	No scale is good enough and is not adequately validated in patients with DOACs	7		4	I don't usually use this scale	3	I don't usually use this scale	3		9 (Completely agree)		9 (Completely agree)		5	Other criteria, including patient preferences, should be considered.	7		9 (Completely agree)
acopreference070	70	9 (Completely agree)		9 (Completely agree)		5		9 (Completely agree)		9 (Completely agree)		9 (Completely agree)		9 (Completely agree)		9 (Completely agree)		5		9 (Completely agree)		9 (Completely agree)		9 (Completely agree)		5		5		5		9 (Completely agree)		5		5		5		9 (Completely agree)		9 (Completely agree)		9 (Completely agree)		6		9 (Completely agree)
acopreference071	71	9 (Completely agree)		9 (Completely agree)		5		9 (Completely agree)		8		5		8		8		8		8		7		7		5		4		4		6		3		2		5		5		9 (Completely agree)		9 (Completely agree)		3		7
acopreference072	72	9 (Completely agree)		9 (Completely agree)		1 (Completely disagree)		9 (Completely agree)		9 (Completely agree)		9 (Completely agree)		9 (Completely agree)		9 (Completely agree)		7		8		9 (Completely agree)		9 (Completely agree)		7		7		6		9 (Completely agree)		9 (Completely agree)		6		1 (Completely disagree)		9 (Completely agree)		9 (Completely agree)		5		9 (Completely agree)		6
acopreference073	73	9 (Completely agree)		9 (Completely agree)		7		9 (Completely agree)		8		7		9 (Completely agree)		9 (Completely agree)		8		6		9 (Completely agree)		8		1 (Completely disagree)	I don't know it	1 (Completely disagree)	I don't know it	1 (Completely disagree)	I don't know it	9 (Completely agree)		1 (Completely disagree)	I don't know it	1 (Completely disagree)	no	2		8		9 (Completely agree)		4		9 (Completely agree)		3
acopreference074	74	9 (Completely agree)		8		5		9 (Completely agree)		8		9 (Completely agree)		8		9 (Completely agree)		9 (Completely agree)		9 (Completely agree)		8		8		5		5		5		8		8		5		5		8		9 (Completely agree)		9 (Completely agree)		8		8
acopreference075	75	9 (Completely agree)		9 (Completely agree)		9 (Completely agree)		9 (Completely agree)		8		8		8		9 (Completely agree)		9 (Completely agree)		9 (Completely agree)		8		9 (Completely agree)		5		7		5		9 (Completely agree)		5		3		2		7		9 (Completely agree)		8		6		9 (Completely agree)
acopreference076	76	9 (Completely agree)		9 (Completely agree)		2		9 (Completely agree)		5		3		9 (Completely agree)		9 (Completely agree)		9 (Completely agree)		9 (Completely agree)		9 (Completely agree)		9 (Completely agree)		7		6		5		4		7		8		4		9 (Completely agree)		9 (Completely agree)		6		9 (Completely agree)		7
acopreference077	77	9 (Completely agree)		9 (Completely agree)		4		9 (Completely agree)		9 (Completely agree)		8		8		9 (Completely agree)		9 (Completely agree)		9 (Completely agree)		8		9 (Completely agree)		4		4		4		9 (Completely agree)		8		2		1 (Completely disagree)		8		9 (Completely agree)		9 (Completely agree)		9 (Completely agree)		4
acopreference078	78	6		7		2		9 (Completely agree)		8		6		6		9 (Completely agree)		9 (Completely agree)		8		6		6		5		5		5		3		5		2		2		7		8		3		6		8
acopreference079	79	9 (Completely agree)		9 (Completely agree)		7		8		8		6		9 (Completely agree)		9 (Completely agree)		9 (Completely agree)		9 (Completely agree)		7		8		7		7		7		9 (Completely agree)		8		3		3		8		8		5		7		7
acopreference080	80	8		8		5		8		8		2	The most important is the presence of a history of stroke	9 (Completely agree)		9 (Completely agree)		9 (Completely agree)		7		8		8		7		7		7		9 (Completely agree)		5		7		2	Direct anticoagulants should be of choice	9 (Completely agree)		9 (Completely agree)		5	In non-valvular AF, direct anticoagulants should be of choice despite good INR control	8		3	General choice
acopreference081	81	9 (Completely agree)		8		6		9 (Completely agree)		9 (Completely agree)		1 (Completely disagreee)		9 (Completely agree)		9 (Completely agree)		9 (Completely agree)		8		9 (Completely agree)		8		9 (Completely agree)		9 (Completely agree)		9 (Completely agree)		9 (Completely agree)		9 (Completely agree)		5		3		7		9 (Completely agree)		9 (Completely agree)		7		8
acopreference082	82	9 (Completely agree)		9 (Completely agree)		6		8		8		6		8		8		8		8		8		8		6		7		6		8		8		2		2		8		9 (Completely agree)		7		6		7
acopreference083	83	9 (Completely agree)		9 (Completely agree)		4		9 (Completely agree)		9 (Completely agree)		3		9 (Completely agree)		9 (Completely agree)		9 (Completely agree)		9 (Completely agree)		9 (Completely agree)		9 (Completely agree)		7		6		6		9 (Completely agree)		6		4		1 (Completely disagree)		9 (Completely agree)		9 (Completely agree)		6		7		8
acopreference084	84	9 (Completely agree)		9 (Completely agree)		5		9 (Completely agree)		9 (Completely agree)		6		9 (Completely agree)		9 (Completely agree)		1 (Completely disagree)		2		9 (Completely agree)		9 (Completely agree)		1 (Completely disagree)		1 (Completely disagree)		1 (Completely disagree)		9 (Completely agree)		8		1 (Completely disagree)		1 (Completely disagree)		7		9 (Completely agree)		9 (Completely agree)		7		9 (Completely agree)
acopreference085	85	9 (Completely agree)		9 (Completely agree)		1 (Completely disagree)		9 (Completely agree)		8		2		9 (Completely agree)		8		2		5		9 (Completely agree)		8		8		5	I don't know it	5	I don't know it	9 (Completely agree)		8		3		1 (Completely disagree)		9 (Completely agree)		9 (Completely agree)		5	THAT'S THE RECOMMENDATION, BUT I'M DISAGREE	8		3
acopreference086	86	9 (Completely agree)		9 (Completely agree)		5	It is deprecated	9 (Completely agree)		9 (Completely agree)		1 (Completely disagreee)		9 (Completely agree)		9 (Completely agree)		1 (Completely disagree)		9 (Completely agree)		9 (Completely agree)		9 (Completely agree)		4	The most used is the first named scale, I do not know the rest.	4		4		9 (Completely agree)		5	I don't know it	5		1 (Completely disagree)		1 (Completely disagree)		9 (Completely agree)		8		7		8
acopreference087	87	9 (Completely agree)		9 (Completely agree)		1 (Completely disagree)		9 (Completely agree)		9 (Completely agree)		9 (Completely agree)		8		8		9 (Completely agree)		8		9 (Completely agree)		9 (Completely agree)		5		5		5		7		4		1 (Completely disagree)		5		5		9 (Completely agree)		7		9 (Completely agree)		9 (Completely agree)
acopreference088	88	8		8		2		8		9 (Completely agree)		8		3	Age is the heaviest thromboembolic risk factor.	9 (Completely agree)		9 (Completely agree)		8		8		8		6	Less known. A single scale should be used to simplify	6	Less known. A single scale should be used to simplify	6	Less known. A single scale should be used to simplify	8		6	It should be an additional reason to justify the indication and financing of the DOAC. In this context, it would be a useful score influencing the decision-making of the physician	2	In routine clinical practice, it does not significantly change the management of the patient except in those cases that allow the prescription of DOAC	2	DOACs have been shown to be not inferior to VKA in NVAF, in some cases showing data of superiority on efficacy and / or safety. They have indication Ia in ESC guidelines versus indication IIa of the VKA	8		9 (Completely agree)		7		4	At least it is cost-effective in those anticoagulated patients with VKA who have inadequate INR control.	8
acopreference089	89	9 (Completely agree)		9 (Completely agree)		1 (Completely disagree)		9 (Completely agree)		8		7		9 (Completely agree)		8		7		9 (Completely agree)		7		8		5		5		5		7		9 (Completely agree)		4		2		8		9 (Completely agree)		4		9 (Completely agree)		5
acopreference090	90	8		9 (Completely agree)		1 (Completely disagree)		9 (Completely agree)		9 (Completely agree)		7		7		9 (Completely agree)		9 (Completely agree)		8		7		9 (Completely agree)		6		6		6		9 (Completely agree)		7		6		5		9 (Completely agree)		9 (Completely agree)		6		6		9 (Completely agree)
acopreference091	91	9 (Completely agree)		9 (Completely agree)		1 (Completely disagree)		9 (Completely agree)		7		3		9 (Completely agree)		9 (Completely agree)		8		8		9 (Completely agree)		9 (Completely agree)		7		7		7		9 (Completely agree)		7		2		2		9 (Completely agree)		9 (Completely agree)		7		8		8
acopreference092	92	9 (Completely agree)		9 (Completely agree)		1 (Completely disagree)	It is an incomplete scale	9 (Completely agree)		8		8		8		9 (Completely agree)		9 (Completely agree)		9 (Completely agree)		9 (Completely agree)		9 (Completely agree)		5		5		5		9 (Completely agree)		7		1 (Completely disagree)	In my view, it is rarely used	1 (Completely disagree)	In my opinion, we should start DOACs in all patients, although in my autonomous community, it cannot be done.	9 (Completely agree)		9 (Completely agree)		1 (Completely disagree)	This is the recommendation in my autonomous community, although in my opinion the change should be recommended in all.	9 (Completely agree)		3
acopreference094	94	8		9 (Completely agree)		3		8		8		7		9 (Completely agree)		8		8		6		9 (Completely agree)		8		3		7		2		8		6		2		2		7		9 (Completely agree)		9 (Completely agree)		7		8
acopreference095	95	9 (Completely agree)		9 (Completely agree)		5		9 (Completely agree)		9 (Completely agree)		1 (Completely disagreee)		9 (Completely agree)		9 (Completely agree)		9 (Completely agree)		9 (Completely agree)		9 (Completely agree)		9 (Completely agree)		7		9 (Completely agree)		7		9 (Completely agree)		9 (Completely agree)		9 (Completely agree)		9 (Completely agree)		9 (Completely agree)		9 (Completely agree)		9 (Completely agree)		9 (Completely agree)		9 (Completely agree)
acopreference096	96	8		9 (Completely agree)		4		9 (Completely agree)		9 (Completely agree)		5		8		9 (Completely agree)		9 (Completely agree)		5		9 (Completely agree)		9 (Completely agree)		5		5		5		9 (Completely agree)		7		3		5		7		9 (Completely agree)		6		8		8
acopreference097	97	9 (Completely agree)		9 (Completely agree)		1 (Completely disagree)		9 (Completely agree)		9 (Completely agree)		9 (Completely agree)		9 (Completely agree)		9 (Completely agree)		9 (Completely agree)		9 (Completely agree)		9 (Completely agree)		9 (Completely agree)		1 (Completely disagree)		1 (Completely disagree)		9 (Completely agree)		9 (Completely agree)		9 (Completely agree)		5		1 (Completely disagree)		9 (Completely agree)		9 (Completely agree)		9 (Completely agree)		9 (Completely agree)		9 (Completely agree)
acopreference098	98	9 (Completely agree)		9 (Completely agree)		9 (Completely agree)		9 (Completely agree)		9 (Completely agree)		1 (Completely disagreee)		9 (Completely agree)		9 (Completely agree)		9 (Completely agree)		9 (Completely agree)		9 (Completely agree)		9 (Completely agree)		5		5		5		9 (Completely agree)		9 (Completely agree)		9 (Completely agree)		5		9 (Completely agree)		9 (Completely agree)		3		9 (Completely agree)		5
acopreference099	99	9 (Completely agree)		9 (Completely agree)		3	It presents worse discriminative capacity to identify low-risk patients than has been reported in specific studies.	8		9 (Completely agree)		9 (Completely agree)		9 (Completely agree)		9 (Completely agree)		8		8		9 (Completely agree)		9 (Completely agree)		8		8		8		9 (Completely agree)		7		2	It is a little used scale from my point of view.	2	The drugs of first choice should be DOAC.	8		9 (Completely agree)		8		8		8
acopreference100	100	9 (Completely agree)		9 (Completely agree)		8		8		7		1 (Completely disagreee)		8		9 (Completely agree)		9 (Completely agree)		9 (Completely agree)		9 (Completely agree)		9 (Completely agree)		5		5		5		9 (Completely agree)		5		2		3		8		9 (Completely agree)		8		5		8
acopreference101	101	9 (Completely agree)		9 (Completely agree)		4		8		8		6		9 (Completely agree)		9 (Completely agree)		9 (Completely agree)		7		7		8		6		5		5		8		8		2		4		7		8		7		7		8
acopreference102	102	9 (Completely agree)		9 (Completely agree)		1 (Completely disagree)		9 (Completely agree)		8		1 (Completely disagreee)		9 (Completely agree)		9 (Completely agree)		9 (Completely agree)		9 (Completely agree)		9 (Completely agree)		9 (Completely agree)		9 (Completely agree)		9 (Completely agree)		9 (Completely agree)		9 (Completely agree)		9 (Completely agree)		5		5		7		9 (Completely agree)		9 (Completely agree)		6		9 (Completely agree)
acopreference103	103	9 (Completely agree)		9 (Completely agree)		3		7		7		7		9 (Completely agree)		9 (Completely agree)		9 (Completely agree)		8		8		8		7		7		5		9 (Completely agree)		6		2		5		6		5		8		7		7
acopreference104	104	8		8		2		9 (Completely agree)		8		6		8		3	CHADS-VASC greater than or equal to 1	3	CHADS-VASC GREATER THAN OR EQUAL TO 2	9 (Completely agree)		9 (Completely agree)		8		6		6		6		9 (Completely agree)		5	DOACs should be the treatment of first choice	3		4	Hemodialysis. Cardiac prostheses.	9 (Completely agree)		9 (Completely agree)		7		7		5	It is generally cost-effective
acopreference106	106	4		7		3		4		6		4		7		7		4		4		5		6		7		7		4		6		6		7		7		8		3		4		6		5
acopreference107	107	9 (Completely agree)		9 (Completely agree)		8		9 (Completely agree)		9 (Completely agree)		8		9 (Completely agree)		8		9 (Completely agree)		9 (Completely agree)		9 (Completely agree)		9 (Completely agree)		7		7		7		9 (Completely agree)		9 (Completely agree)		7		7		8		9 (Completely agree)		6		9 (Completely agree)		9 (Completely agree)
acopreference109	109	7		9 (Completely agree)		4		8		8		7		7		1 (Completely disagree)		1 (Completely disagree)		8		9 (Completely agree)		9 (Completely agree)		5		5		5		8		6		2		3		7		9 (Completely agree)		8		8		8
acopreference110	110	8		9 (Completely agree)		4		8		8		6		9 (Completely agree)		9 (Completely agree)		9 (Completely agree)		9 (Completely agree)		8		9 (Completely agree)		6		6		5		9 (Completely agree)		6		2		2		8		9 (Completely agree)		5		8		9 (Completely agree)
acopreference111	111	9 (Completely agree)		9 (Completely agree)		4		8		8		5		6		8		8		6		8		8		4		5		4		7		7		6		3		7		7		6		7		5
acopreference112	112	9 (Completely agree)		9 (Completely agree)		1 (Completely disagree)	We currently have more complete scales and the tendency is to be lax with the indications to avoid an event as important as the stroke.	9 (Completely agree)		9 (Completely agree)		5	And previous stroke	5	And the age >75 years	9 (Completely agree)		9 (Completely agree)		9 (Completely agree)		9 (Completely agree)		6	I would not contra-indicate anticoagulation due to a high score unless other circumstances of the patient prevent it.	4	I prefer to use HAS BLED	4	I prefer to use HAS BLED	4	I prefer to use HAS BLED	5	If it is high risk, but I would assess it along with the CHA2DS2VASC	7		4	It should be used more frequently	1 (Completely disagree)	Except contraindications, I would start with DOAC	9 (Completely agree)		9 (Completely agree)		7		6		9 (Completely agree)
acopreference113	113	9 (Completely agree)		9 (Completely agree)		1 (Completely disagree)		7		7		1 (Completely disagreee)	Previous stroke	9 (Completely agree)		9 (Completely agree)		9 (Completely agree)		9 (Completely agree)		9 (Completely agree)		9 (Completely agree)		4		3		3		9 (Completely agree)		5		4		1 (Completely disagree)	EXCEPT CONTRAINDICATION, DOAC IS OF CHOICE	9 (Completely agree)		9 (Completely agree)		7		7		9 (Completely agree)
acopreference114	114	9 (Completely agree)		9 (Completely agree)		4		9 (Completely agree)		5		4		9 (Completely agree)		9 (Completely agree)		9 (Completely agree)		9 (Completely agree)		7		7		6		6		6		9 (Completely agree)		6		3		1 (Completely disagree)		9 (Completely agree)		9 (Completely agree)		7		9 (Completely agree)		9 (Completely agree)
acopreference115	115	9 (Completely agree)		9 (Completely agree)		6		7		9 (Completely agree)		9 (Completely agree)		9 (Completely agree)		9 (Completely agree)		9 (Completely agree)		9 (Completely agree)		9 (Completely agree)		9 (Completely agree)		5		6		6		6		7		6		7		5		9 (Completely agree)		7		5		9 (Completely agree)
acopreference116	116	9 (Completely agree)		9 (Completely agree)		1 (Completely disagree)		9 (Completely agree)		9 (Completely agree)		2		9 (Completely agree)		9 (Completely agree)		9 (Completely agree)		7		9 (Completely agree)		9 (Completely agree)		7		7		6		9 (Completely agree)		9 (Completely agree)		9 (Completely agree)		4		8		9 (Completely agree)		8		9 (Completely agree)		9 (Completely agree)
acopreference117	117	9 (Completely agree)		9 (Completely agree)		1 (Completely disagree)		9 (Completely agree)		9 (Completely agree)		1 (Completely disagreee)		1 (Completely disagree)		9 (Completely agree)		9 (Completely agree)		9 (Completely agree)		9 (Completely agree)		9 (Completely agree)		5		5		5		9 (Completely agree)		5		5		1 (Completely disagree)		9 (Completely agree)		5		1 (Completely disagree)		1 (Completely disagree)		9 (Completely agree)
acopreference118	118	9 (Completely agree)		9 (Completely agree)		2		9 (Completely agree)		3		1 (Completely disagreee)	I think it is the previos stroke	9 (Completely agree)		9 (Completely agree)		9 (Completely agree)		7		9 (Completely agree)		7		7		7		7		9 (Completely agree)		3		1 (Completely disagree)		4		6		9 (Completely agree)		9 (Completely agree)		1 (Completely disagree)		5
acopreference121	121	9 (Completely agree)		9 (Completely agree)		1 (Completely disagree)		9 (Completely agree)		9 (Completely agree)		5		9 (Completely agree)		9 (Completely agree)		1 (Completely disagree)		9 (Completely agree)		9 (Completely agree)		9 (Completely agree)		2		2		2		9 (Completely agree)		9 (Completely agree)		9 (Completely agree)		1 (Completely disagree)		9 (Completely agree)		9 (Completely agree)		8		9 (Completely agree)		4
acopreference122	122	9 (Completely agree)		9 (Completely agree)		1 (Completely disagree)		9 (Completely agree)		8		9 (Completely agree)		7		7		9 (Completely agree)		9 (Completely agree)		9 (Completely agree)		9 (Completely agree)		8		8		8		9 (Completely agree)		9 (Completely agree)		9 (Completely agree)		5		5		9 (Completely agree)		9 (Completely agree)		5		9 (Completely agree)
acopreference125	125	9 (Completely agree)		9 (Completely agree)		5		9 (Completely agree)		9 (Completely agree)		9 (Completely agree)		9 (Completely agree)		9 (Completely agree)		9 (Completely agree)		9 (Completely agree)		9 (Completely agree)		9 (Completely agree)		4		4		4		9 (Completely agree)		8		1 (Completely disagree)		1 (Completely disagree)		9 (Completely agree)		9 (Completely agree)		9 (Completely agree)		9 (Completely agree)		1 (Completely disagree)
acopreference126	126	9 (Completely agree)		9 (Completely agree)		6		9 (Completely agree)		9 (Completely agree)		7		9 (Completely agree)		9 (Completely agree)		9 (Completely agree)		9 (Completely agree)		9 (Completely agree)		9 (Completely agree)		4		5		3		9 (Completely agree)		8		8		2		7		9 (Completely agree)		9 (Completely agree)		4		9 (Completely agree)
acopreference127	127	9 (Completely agree)		9 (Completely agree)		5		9 (Completely agree)		9 (Completely agree)		9 (Completely agree)		9 (Completely agree)		9 (Completely agree)		9 (Completely agree)		9 (Completely agree)		9 (Completely agree)		9 (Completely agree)		5		5		5		9 (Completely agree)		5		5		5		9 (Completely agree)		9 (Completely agree)		9 (Completely agree)		9 (Completely agree)		5
acopreference128	128	9 (Completely agree)		9 (Completely agree)		1 (Completely disagree)		9 (Completely agree)		6		1 (Completely disagreee)		9 (Completely agree)		9 (Completely agree)		1 (Completely disagree)		1 (Completely disagree)		9 (Completely agree)		9 (Completely agree)		5		5		5		9 (Completely agree)		9 (Completely agree)		1 (Completely disagree)		6		7		9 (Completely agree)		8		7		8
acopreference129	129	9 (Completely agree)		9 (Completely agree)		1 (Completely disagree)		9 (Completely agree)		9 (Completely agree)		7		9 (Completely agree)		9 (Completely agree)		9 (Completely agree)		9 (Completely agree)		9 (Completely agree)		9 (Completely agree)		3		3		3		9 (Completely agree)		5		2		1 (Completely disagree)		9 (Completely agree)		9 (Completely agree)		9 (Completely agree)		7		9 (Completely agree)
acopreference130	130	9 (Completely agree)		9 (Completely agree)		4		8		7		6		9 (Completely agree)		9 (Completely agree)		9 (Completely agree)		9 (Completely agree)		9 (Completely agree)		9 (Completely agree)		4		4		4		9 (Completely agree)		5		1 (Completely disagree)		3		7		9 (Completely agree)		5		8		9 (Completely agree)
acopreference132	132	9 (Completely agree)		9 (Completely agree)		1 (Completely disagree)	Outdated scale, the CHA2DS2-VASC scale better individualizes the patient's thromboembolic risk	9 (Completely agree)		9 (Completely agree)		1 (Completely disagreee)	Age> 75 years and previous stroke are the heaviest thromboembolic risk factors	9 (Completely agree)		9 (Completely agree)		9 (Completely agree)		9 (Completely agree)		9 (Completely agree)		9 (Completely agree)		3		5		1 (Completely disagree)		9 (Completely agree)		9 (Completely agree)		1 (Completely disagree)	My impression is that most prescribers do not know / use this scale when indicating anticoagulant treatment.	1 (Completely disagree)	According to the European guidelines, the first option would be DOACs due to their better efficacy / safety profile according to the available studies / registries with these drugs.	9 (Completely agree)		9 (Completely agree)		4		9 (Completely agree)		7
acopreference133	133	9 (Completely agree)		9 (Completely agree)		1 (Completely disagree)		9 (Completely agree)		8		2		7		6		2		2		2		8		3		2		2		8		2		1 (Completely disagree)		1 (Completely disagree)		9 (Completely agree)		8		3		9 (Completely agree)		5
acopreference134	134	9 (Completely agree)		9 (Completely agree)		1 (Completely disagree)		9 (Completely agree)		9 (Completely agree)		1 (Completely disagreee)		9 (Completely agree)		9 (Completely agree)		9 (Completely agree)		9 (Completely agree)		9 (Completely agree)		9 (Completely agree)		5		5		5		9 (Completely agree)		9 (Completely agree)		1 (Completely disagree)		1 (Completely disagree)		9 (Completely agree)		9 (Completely agree)		9 (Completely agree)		9 (Completely agree)		9 (Completely agree)
acopreference135	135	9 (Completely agree)		9 (Completely agree)		3		9 (Completely agree)		9 (Completely agree)		9 (Completely agree)		9 (Completely agree)		9 (Completely agree)		9 (Completely agree)		9 (Completely agree)		9 (Completely agree)		9 (Completely agree)		5		5		3		9 (Completely agree)		9 (Completely agree)		2		1 (Completely disagree)		9 (Completely agree)		9 (Completely agree)		9 (Completely agree)		9 (Completely agree)		6
acopreference136	136	9 (Completely agree)		9 (Completely agree)		5		7		8		8		8		8		3		5		6		7		7		3		6		7		5		3		7		8		7		6		8		8
acopreference137	137	8		9 (Completely agree)		5	CHA2DS2-VASC	9 (Completely agree)		9 (Completely agree)		8		4	Age	9 (Completely agree)		9 (Completely agree)		9 (Completely agree)		9 (Completely agree)		9 (Completely agree)		7		7		7		9 (Completely agree)		7		1 (Completely disagree)	INFRECUTIVE USE IN DAILY CLINICAL PRACTICE	1 (Completely disagree)	DOACs	9 (Completely agree)		9 (Completely agree)		1 (Completely disagree)	DOACs	7		7
acopreference138	138	8		9 (Completely agree)		7		8		9 (Completely agree)		8		8		9 (Completely agree)		9 (Completely agree)		5		8		8		7		7		7		9 (Completely agree)		9 (Completely agree)		7		7		8		9 (Completely agree)		7		9 (Completely agree)		7
acopreference139	139	9 (Completely agree)		9 (Completely agree)		1 (Completely disagree)		9 (Completely agree)		9 (Completely agree)		2		8		9 (Completely agree)		9 (Completely agree)		9 (Completely agree)		8		3		3		3		3		9 (Completely agree)		9 (Completely agree)		2		1 (Completely disagree)		9 (Completely agree)		9 (Completely agree)		9 (Completely agree)		9 (Completely agree)		5
acopreference140	140	9 (Completely agree)		9 (Completely agree)		5		9 (Completely agree)		8		8		8		9 (Completely agree)		9 (Completely agree)		4		7		7		5		4		4		7		5		2		2		8		9 (Completely agree)		8		8		7
acopreference141	141	9 (Completely agree)		9 (Completely agree)		5		9 (Completely agree)		9 (Completely agree)		7		9 (Completely agree)		8		9 (Completely agree)		6		9 (Completely agree)		9 (Completely agree)		6		6		6		9 (Completely agree)		7		2		5		8		9 (Completely agree)		9 (Completely agree)		9 (Completely agree)		9 (Completely agree)
acopreference142	142	8		9 (Completely agree)		7		9 (Completely agree)		7		8		9 (Completely agree)		9 (Completely agree)		9 (Completely agree)		9 (Completely agree)		7		9 (Completely agree)		6		6		6		9 (Completely agree)		5		1 (Completely disagree)		1 (Completely disagree)		9 (Completely agree)		9 (Completely agree)		5		9 (Completely agree)		6
acopreference144	144	7		8		8		8		8		7		8		7		7		7		7		7		7		7		7		8		7		7		7		8		9 (Completely agree)		8		7		8
acopreference145	145	7		8		4	CHA2DS2VASC2	8		8		5		5		8		8		7		7		7		7		6		7		7		8		6		7		7		8		7		9 (Completely agree)		8
acopreference146	146	9 (Completely agree)		9 (Completely agree)		5		9 (Completely agree)		9 (Completely agree)		8		8		9 (Completely agree)		9 (Completely agree)		9 (Completely agree)		9 (Completely agree)		9 (Completely agree)		5		5		5		9 (Completely agree)		5		5		5		5		9 (Completely agree)		5		8		8
acopreference147	147	9 (Completely agree)		9 (Completely agree)		1 (Completely disagree)		9 (Completely agree)		9 (Completely agree)		9 (Completely agree)		9 (Completely agree)		9 (Completely agree)		9 (Completely agree)		9 (Completely agree)		9 (Completely agree)		9 (Completely agree)		6		8		7		9 (Completely agree)		9 (Completely agree)		9 (Completely agree)		9 (Completely agree)		9 (Completely agree)		8		9 (Completely agree)		9 (Completely agree)		8
acopreference148	148	9 (Completely agree)		9 (Completely agree)		3	CHA2DS2VAc is more adequate	9 (Completely agree)		9 (Completely agree)		8		9 (Completely agree)		3	Greater than or equal to 1 too	3	And greater than or equal to 2 too	9 (Completely agree)		9 (Completely agree)		9 (Completely agree)		6	Better HAS-BLED.	5	Better HAS-BLED.	1 (Completely disagree)	I don't know it	9 (Completely agree)		9 (Completely agree)		9 (Completely agree)		1 (Completely disagree)	In guidelines, DOACs are already above VKAs.	9 (Completely agree)		9 (Completely agree)		5	I think the mentality will gradually change. The VKA not only imply more anticoagulation 'bumps', but they also imply other limitations such as diet, serial controls, pharmacological interactions ...	8		6	In practically everyone.
acopreference149	149	8		9 (Completely agree)		5		9 (Completely agree)		9 (Completely agree)		7		9 (Completely agree)		8		8		7		9 (Completely agree)		9 (Completely agree)		6		5		6		9 (Completely agree)		7		2		3		9 (Completely agree)		8		6		9 (Completely agree)		9 (Completely agree)
acopreference150	150	9 (Completely agree)		9 (Completely agree)		2	We have better scales	9 (Completely agree)		9 (Completely agree)		3	Together with a previous stroke	8		9 (Completely agree)		2	Greater than or equal to 2	9 (Completely agree)		9 (Completely agree)		9 (Completely agree)		5		5		2		9 (Completely agree)		9 (Completely agree)		3	It should be used more frequently	2		8		5	It should be the first therapeutic option	8		5		8
acopreference151	151	4		9 (Completely agree)		4		7		6		1 (Completely disagreee)		7		5		1 (Completely disagree)		7		9 (Completely agree)		8		5		6		3		7		4		1 (Completely disagree)		1 (Completely disagree)		9 (Completely agree)		9 (Completely agree)		1 (Completely disagree)		8		9 (Completely agree)
acopreference152	152	9 (Completely agree)		9 (Completely agree)		8		9 (Completely agree)		9 (Completely agree)		9 (Completely agree)		9 (Completely agree)		9 (Completely agree)		9 (Completely agree)		9 (Completely agree)		9 (Completely agree)		9 (Completely agree)		8		8		8		8		9 (Completely agree)		9 (Completely agree)		1 (Completely disagree)		9 (Completely agree)		9 (Completely agree)		9 (Completely agree)		9 (Completely agree)		9 (Completely agree)
acopreference153	153	8		9 (Completely agree)		4		8		7		3		8		9 (Completely agree)		9 (Completely agree)		9 (Completely agree)		8		9 (Completely agree)		5		5		5		9 (Completely agree)		7		2		1 (Completely disagree)		8		9 (Completely agree)		6		8		3
acopreference154	154	9 (Completely agree)		9 (Completely agree)		6		8		8		2		9 (Completely agree)		9 (Completely agree)		9 (Completely agree)		8		9 (Completely agree)		8		5		5		5		9 (Completely agree)		5		1 (Completely disagree)		2		7		9 (Completely agree)		7		7		9 (Completely agree)
acopreference155	155	9 (Completely agree)		9 (Completely agree)		7		7		9 (Completely agree)		6		9 (Completely agree)		9 (Completely agree)		9 (Completely agree)		9 (Completely agree)		9 (Completely agree)		8		8		8		8		9 (Completely agree)		8		3		3		8		9 (Completely agree)		5		7		9 (Completely agree)
acopreference156	156	9 (Completely agree)		9 (Completely agree)		1 (Completely disagree)		9 (Completely agree)		9 (Completely agree)		8		8		9 (Completely agree)		9 (Completely agree)		9 (Completely agree)		9 (Completely agree)		9 (Completely agree)		9 (Completely agree)		9 (Completely agree)		9 (Completely agree)		9 (Completely agree)		9 (Completely agree)		1 (Completely disagree)		1 (Completely disagree)		9 (Completely agree)		9 (Completely agree)		5		9 (Completely agree)		9 (Completely agree)
acopreference157	157	9 (Completely agree)		9 (Completely agree)		2	Low discriminative capacity of identifying true low-risk patients, so someone who is at high risk for embolism may be left without anticoagulation.	9 (Completely agree)		9 (Completely agree)		7		8		9 (Completely agree)		9 (Completely agree)		9 (Completely agree)		9 (Completely agree)		9 (Completely agree)		1 (Completely disagree)	It is not designed for this purpose	1 (Completely disagree)	I do not know it, little spread in the clinical guidelines	9 (Completely agree)		9 (Completely agree)		9 (Completely agree)		1 (Completely disagree)		1 (Completely disagree)	The non-inferiority of the DOACs in the prevention of strokes has been demonstrated, and less bleeding rates, and better quality of life compared to the VKA	9 (Completely agree)		9 (Completely agree)		7		9 (Completely agree)		1 (Completely disagree)
acopreference158	158	9 (Completely agree)		9 (Completely agree)		5		8		8		8		8		9 (Completely agree)		9 (Completely agree)		9 (Completely agree)		8		8		6		7		7		9 (Completely agree)		7		2		2		7		9 (Completely agree)		5		3		8
acopreference159	159	7		9 (Completely agree)		4		9 (Completely agree)		5		4		7		9 (Completely agree)		9 (Completely agree)		9 (Completely agree)		9 (Completely agree)		7		4		2		6		7		8		3		7		4		9 (Completely agree)		8		5		8
acopreference160	160	9 (Completely agree)		9 (Completely agree)		8		9 (Completely agree)		9 (Completely agree)		2		9 (Completely agree)		9 (Completely agree)		9 (Completely agree)		9 (Completely agree)		9 (Completely agree)		9 (Completely agree)		5		5		5		9 (Completely agree)		5		2		2		9 (Completely agree)		9 (Completely agree)		5		5		9 (Completely agree)
acopreference161	161	9 (Completely agree)		9 (Completely agree)		5		7		3		3	Prior history has a greater weight	9 (Completely agree)		9 (Completely agree)		9 (Completely agree)		9 (Completely agree)		9 (Completely agree)		8		6		6		4		8		5		2	Not in my environment	1 (Completely disagree)		9 (Completely agree)		8		4		9 (Completely agree)		9 (Completely agree)
acopreference162	162	9 (Completely agree)		9 (Completely agree)		1 (Completely disagree)		9 (Completely agree)		9 (Completely agree)		4		9 (Completely agree)		9 (Completely agree)		9 (Completely agree)		7		9 (Completely agree)		9 (Completely agree)		5		7		3		9 (Completely agree)		9 (Completely agree)		3		2		9 (Completely agree)		9 (Completely agree)		5		9 (Completely agree)		6
acopreference163	163	9 (Completely agree)		9 (Completely agree)		5		8		4		5		6		9 (Completely agree)		9 (Completely agree)		1 (Completely disagree)		9 (Completely agree)		8		6		6		6		9 (Completely agree)		5		1 (Completely disagree)		4		4		9 (Completely agree)		7		3		9 (Completely agree)
acopreference164	164	9 (Completely agree)		9 (Completely agree)		5		8		6		7		8		1 (Completely disagree)		1 (Completely disagree)		8		9 (Completely agree)		7		7		7		6		6		7		1 (Completely disagree)		1 (Completely disagree)		9 (Completely agree)		9 (Completely agree)		1 (Completely disagree)		9 (Completely agree)		1 (Completely disagree)
acopreference165	165	9 (Completely agree)		9 (Completely agree)		1 (Completely disagree)		9 (Completely agree)		9 (Completely agree)		9 (Completely agree)		9 (Completely agree)		9 (Completely agree)		2		1 (Completely disagree)		9 (Completely agree)		9 (Completely agree)		2		2		2		9 (Completely agree)		7		3		1 (Completely disagree)		9 (Completely agree)		9 (Completely agree)		3		7		9 (Completely agree)
acopreference166	166	9 (Completely agree)		9 (Completely agree)		4		6		6		7		7		9 (Completely agree)		9 (Completely agree)		9 (Completely agree)		9 (Completely agree)		6		6		6		6		9 (Completely agree)		5		1 (Completely disagree)		1 (Completely disagree)		9 (Completely agree)		9 (Completely agree)		5		9 (Completely agree)		9 (Completely agree)
acopreference167	167	9 (Completely agree)		9 (Completely agree)		4		9 (Completely agree)		7		3		9 (Completely agree)		9 (Completely agree)		9 (Completely agree)		9 (Completely agree)		9 (Completely agree)		8		5		5		5		9 (Completely agree)		9 (Completely agree)		4	It should be used, but in clinical practice I consider that its use is almost nil	1 (Completely disagree)		9 (Completely agree)		5		2	I consider that many other patients can benefit from DOAC and not only those mentioned	9 (Completely agree)		5
acopreference168	168	9 (Completely agree)		8		7		9 (Completely agree)		9 (Completely agree)		3		9 (Completely agree)		5		1 (Completely disagree)		9 (Completely agree)		9 (Completely agree)		7		8		3		4		9 (Completely agree)		4		4		4		8		9 (Completely agree)		4		9 (Completely agree)		9 (Completely agree)
acopreference169	169	8		9 (Completely agree)		4		9 (Completely agree)		4		2		9 (Completely agree)		9 (Completely agree)		9 (Completely agree)		8		9 (Completely agree)		9 (Completely agree)		4		3		5		8		3		3		9 (Completely agree)		2		9 (Completely agree)		9 (Completely agree)		1 (Completely disagree)		1 (Completely disagree)
acopreference170	170	9 (Completely agree)		9 (Completely agree)		4		8		9 (Completely agree)		8		9 (Completely agree)		9 (Completely agree)		9 (Completely agree)		8		8		8		6		6		6		8		7		4		8		4		9 (Completely agree)		9 (Completely agree)		5		9 (Completely agree)
acopreference171	171	9 (Completely agree)		9 (Completely agree)		1 (Completely disagree)		9 (Completely agree)		9 (Completely agree)		6		6		9 (Completely agree)		9 (Completely agree)		9 (Completely agree)		9 (Completely agree)		9 (Completely agree)		5		5		5		9 (Completely agree)		9 (Completely agree)		1 (Completely disagree)		1 (Completely disagree)		9 (Completely agree)		9 (Completely agree)		9 (Completely agree)		9 (Completely agree)		9 (Completely agree)
acopreference173	173	9 (Completely agree)		9 (Completely agree)		3		9 (Completely agree)		7		7		6		8		9 (Completely agree)		8		8		9 (Completely agree)		4		3		2		7		7		1 (Completely disagree)		7		3		8		8		2		6
acopreference174	174	9 (Completely agree)		9 (Completely agree)		6		9 (Completely agree)		9 (Completely agree)		9 (Completely agree)		1 (Completely disagree)		9 (Completely agree)		9 (Completely agree)		9 (Completely agree)		9 (Completely agree)		9 (Completely agree)		5		5		5		9 (Completely agree)		9 (Completely agree)		1 (Completely disagree)		7		7		9 (Completely agree)		9 (Completely agree)		7		9 (Completely agree)
acopreference175	175	9 (Completely agree)		9 (Completely agree)		5		9 (Completely agree)		9 (Completely agree)		7		8		9 (Completely agree)		9 (Completely agree)		6		9 (Completely agree)		9 (Completely agree)		5		5		5		9 (Completely agree)		9 (Completely agree)		6		3		3		9 (Completely agree)		9 (Completely agree)		7		8
acopreference176	176	9 (Completely agree)		7		5		8		6		9 (Completely agree)		9 (Completely agree)		9 (Completely agree)		9 (Completely agree)		9 (Completely agree)		6		5		4		4		4		7		6		3		1 (Completely disagree)		9 (Completely agree)		9 (Completely agree)		9 (Completely agree)		8		8
acopreference178	178	9 (Completely agree)		8		4		9 (Completely agree)		6		5		9 (Completely agree)		8		5		5		4		6		3		2		2		9 (Completely agree)		2		2		5		5		9 (Completely agree)		7		5		5
acopreference179	179	9 (Completely agree)		9 (Completely agree)		5		9 (Completely agree)		9 (Completely agree)		1 (Completely disagreee)		9 (Completely agree)		9 (Completely agree)		9 (Completely agree)		9 (Completely agree)		9 (Completely agree)		9 (Completely agree)		5		5		5		9 (Completely agree)		5		1 (Completely disagree)		5		5		9 (Completely agree)		9 (Completely agree)		1 (Completely disagree)		9 (Completely agree)
acopreference181	181	9 (Completely agree)		9 (Completely agree)		6		9 (Completely agree)		9 (Completely agree)		9 (Completely agree)		9 (Completely agree)		9 (Completely agree)		9 (Completely agree)		9 (Completely agree)		9 (Completely agree)		9 (Completely agree)		7		7		6		9 (Completely agree)		8		5		3		8		9 (Completely agree)		9 (Completely agree)		4		9 (Completely agree)
acopreference182	182	9 (Completely agree)		9 (Completely agree)		6		9 (Completely agree)		7		6		9 (Completely agree)		9 (Completely agree)		8		9 (Completely agree)		9 (Completely agree)		9 (Completely agree)		7		7		7		9 (Completely agree)		8		7		9 (Completely agree)		9 (Completely agree)		9 (Completely agree)		6		7		9 (Completely agree)
acopreference183	183	8		9 (Completely agree)		7		8		8		7		7		8		2	THE indication is > or = a 2 in both sexes	8		8		8		6	Less used	6	Less used	6	Less used	8		8		2	Little used in routine clinical practice	2	Direct anticoagulants have shown greater benefit	7		9 (Completely agree)		8		3	Currently its price limits its widespread use	9 (Completely agree)
acopreference184	184	9 (Completely agree)		9 (Completely agree)		5		9 (Completely agree)		7		5	A history of stroke is the factor with the greatest weight along with age> 75	9 (Completely agree)		9 (Completely agree)		9 (Completely agree)		9 (Completely agree)		9 (Completely agree)		7		3		4		4		9 (Completely agree)		7		3		3		8		9 (Completely agree)		8		6	Not in cases of moderate-severe mitral stenosis and mechanical valve prostheses	9 (Completely agree)
acopreference185	185	9 (Completely agree)		9 (Completely agree)		5		9 (Completely agree)		9 (Completely agree)		9 (Completely agree)		9 (Completely agree)		9 (Completely agree)		9 (Completely agree)		9 (Completely agree)		9 (Completely agree)		9 (Completely agree)		5		5		5		9 (Completely agree)		6		3		5		5		9 (Completely agree)		9 (Completely agree)		9 (Completely agree)		9 (Completely agree)
acopreference186	186	9 (Completely agree)		9 (Completely agree)		1 (Completely disagree)		9 (Completely agree)		9 (Completely agree)		5		9 (Completely agree)		9 (Completely agree)		9 (Completely agree)		5		9 (Completely agree)		9 (Completely agree)		9 (Completely agree)		5		5		9 (Completely agree)		5		5		9 (Completely agree)		9 (Completely agree)		9 (Completely agree)		9 (Completely agree)		9 (Completely agree)		9 (Completely agree)
acopreference188	188	7		1 (Completely disagree)		5		7		9 (Completely agree)		7		8		9 (Completely agree)		9 (Completely agree)		7		9 (Completely agree)		7		6		5		6		8		7		3		3		5		8		2		4		7
acopreference189	189	9 (Completely agree)		9 (Completely agree)		6		9 (Completely agree)		8		7		9 (Completely agree)		9 (Completely agree)		9 (Completely agree)		8		9 (Completely agree)		9 (Completely agree)		2		2		2		9 (Completely agree)		6		2		5		7		9 (Completely agree)		9 (Completely agree)		5		8
acopreference190	190	9 (Completely agree)		9 (Completely agree)		7		8		8		8		8		7		1 (Completely disagree)		9 (Completely agree)		5		7		5		5		4		9 (Completely agree)		5		1 (Completely disagree)		1 (Completely disagree)		8		9 (Completely agree)		8		8		6
acopreference194	194	9 (Completely agree)		9 (Completely agree)		3		9 (Completely agree)		7		8		7		9 (Completely agree)		1 (Completely disagree)		1 (Completely disagree)		9 (Completely agree)		9 (Completely agree)		3		3		3		9 (Completely agree)		5		5		7		5		9 (Completely agree)		9 (Completely agree)		9 (Completely agree)		9 (Completely agree)
acopreference195	195	9 (Completely agree)		9 (Completely agree)		5		7		8		7		8		9 (Completely agree)		9 (Completely agree)		7		8		9 (Completely agree)		6		7		6		9 (Completely agree)		4		2		6		8		9 (Completely agree)		6		8		9 (Completely agree)
acopreference196	196	9 (Completely agree)		9 (Completely agree)		1 (Completely disagree)		9 (Completely agree)		1 (Completely disagree)		9 (Completely agree)		7		9 (Completely agree)		9 (Completely agree)		9 (Completely agree)		9 (Completely agree)		9 (Completely agree)		1 (Completely disagree)		1 (Completely disagree)		1 (Completely disagree)		9 (Completely agree)		9 (Completely agree)		1 (Completely disagree)		1 (Completely disagree)		9 (Completely agree)		9 (Completely agree)		9 (Completely agree)		9 (Completely agree)		9 (Completely agree)
acopreference197	197	9 (Completely agree)		9 (Completely agree)		4		9 (Completely agree)		8		8		9 (Completely agree)		9 (Completely agree)		9 (Completely agree)		9 (Completely agree)		9 (Completely agree)		9 (Completely agree)		7		5		5		9 (Completely agree)		7		4		1 (Completely disagree)		9 (Completely agree)		9 (Completely agree)		3	Bleeding risk should be constantly reevaluated.	9 (Completely agree)		9 (Completely agree)
acopreference198	198	9 (Completely agree)		9 (Completely agree)		5		9 (Completely agree)		9 (Completely agree)		5		9 (Completely agree)		9 (Completely agree)		9 (Completely agree)		9 (Completely agree)		5	The different scales have given way to the rational assessment of a dense panel of bleeding risk factors.	5		5		5		5		7		9 (Completely agree)		1 (Completely disagree)		1 (Completely disagree)		9 (Completely agree)		9 (Completely agree)		7		7		9 (Completely agree)
acopreference199	199	9 (Completely agree)		9 (Completely agree)		1 (Completely disagree)		9 (Completely agree)		9 (Completely agree)		1 (Completely disagreee)		9 (Completely agree)		9 (Completely agree)		9 (Completely agree)		9 (Completely agree)		9 (Completely agree)		9 (Completely agree)		1 (Completely disagree)		1 (Completely disagree)		1 (Completely disagree)		9 (Completely agree)		9 (Completely agree)		9 (Completely agree)		1 (Completely disagree)	You have to individualize	1 (Completely disagree)	You have to individualize	9 (Completely agree)		9 (Completely agree)		1 (Completely disagree)		9 (Completely agree)
acopreference201	201	9 (Completely agree)		9 (Completely agree)		3		8		9 (Completely agree)		3		9 (Completely agree)		9 (Completely agree)		3		7		9 (Completely agree)		8		7		7		7		9 (Completely agree)		8		2		1 (Completely disagree)		7		9 (Completely agree)		2		3		9 (Completely agree)
acopreference202	202	9 (Completely agree)		9 (Completely agree)		2		8		8		6		6		9 (Completely agree)		9 (Completely agree)		4		8		9 (Completely agree)		5		5		5		8		5		2		3		4		8		8		7		7
acopreference203	203	9 (Completely agree)		9 (Completely agree)		2		9 (Completely agree)		9 (Completely agree)		6		8		8		8		9 (Completely agree)		9 (Completely agree)		9 (Completely agree)		5		5		5		9 (Completely agree)		9 (Completely agree)		2		2		8		9 (Completely agree)		9 (Completely agree)		8		8
acopreference204	204	9 (Completely agree)		9 (Completely agree)		3		9 (Completely agree)		9 (Completely agree)		6		8		6		1 (Completely disagree)		9 (Completely agree)		9 (Completely agree)		9 (Completely agree)		8		8		8		5		9 (Completely agree)		5		1 (Completely disagree)	It is the required ACO but not the referent	9 (Completely agree)		9 (Completely agree)		5		9 (Completely agree)		9 (Completely agree)
acopreference205	205	9 (Completely agree)		9 (Completely agree)		9 (Completely agree)		9 (Completely agree)		9 (Completely agree)		1 (Completely disagreee)		7		9 (Completely agree)		9 (Completely agree)		9 (Completely agree)		9 (Completely agree)		9 (Completely agree)		5		4		4		8		9 (Completely agree)		4		2		8		8		6		9 (Completely agree)		9 (Completely agree)
acopreference206	206	4		9 (Completely agree)		1 (Completely disagree)		9 (Completely agree)		1 (Completely disagree)		9 (Completely agree)		9 (Completely agree)		9 (Completely agree)		9 (Completely agree)		9 (Completely agree)		9 (Completely agree)		9 (Completely agree)		5	I don't know it	5	I don't know it	5	I don't know it	9 (Completely agree)		9 (Completely agree)		2		1 (Completely disagree)		9 (Completely agree)		9 (Completely agree)		3		7		9 (Completely agree)
acopreference207	207	9 (Completely agree)		9 (Completely agree)		4		9 (Completely agree)		8		8		7		9 (Completely agree)		9 (Completely agree)		9 (Completely agree)		9 (Completely agree)		9 (Completely agree)		7		6		7		8		6		3		9 (Completely agree)		1 (Completely disagree)		8		9 (Completely agree)		3		3
acopreference208	208	9 (Completely agree)		9 (Completely agree)		3		9 (Completely agree)		7		5		9 (Completely agree)		9 (Completely agree)		9 (Completely agree)		9 (Completely agree)		9 (Completely agree)		9 (Completely agree)		3		3		2		9 (Completely agree)		6		3		1 (Completely disagree)		9 (Completely agree)		9 (Completely agree)		8		8		9 (Completely agree)
acopreference212	212	9 (Completely agree)		9 (Completely agree)		5		8		8		8		7		9 (Completely agree)		9 (Completely agree)		9 (Completely agree)		9 (Completely agree)		9 (Completely agree)		8		8		8		9 (Completely agree)		6		2		2		7		9 (Completely agree)		9 (Completely agree)		7		9 (Completely agree)
acopreference213	213	9 (Completely agree)		9 (Completely agree)		4		9 (Completely agree)		9 (Completely agree)		5		7		9 (Completely agree)		9 (Completely agree)		4		7		9 (Completely agree)		4		4		4		9 (Completely agree)		4		2		3		7		9 (Completely agree)		5		7		9 (Completely agree)
acopreference214	214	8		9 (Completely agree)		4		7		7		8		8		9 (Completely agree)		9 (Completely agree)		9 (Completely agree)		9 (Completely agree)		8		7		5	I don't know it	5	I don't know it	6	The patients who has already had bleeding, even if they do not meet the criteria to achieve a score of 3 tb, would consider the high risk	7		4	Not in my environment	2	The initial OAC treatment should be the most effective and safest for each patient	8		9 (Completely agree)		3	Those with bleeding despite controlled INR, poor venous access, polymedication, etc. DOAC is the best option too.	7		7
acopreference215	215	9 (Completely agree)		9 (Completely agree)		7		9 (Completely agree)		8		9 (Completely agree)		9 (Completely agree)		9 (Completely agree)		9 (Completely agree)		9 (Completely agree)		9 (Completely agree)		9 (Completely agree)		5	I usually use Has-Bled.	5	I usually use Has-Bled.	5	I usually use Has-Bled.	9 (Completely agree)		7		2	It is not used in my enviroment	3	DOAC therapy should be considered as the initial treatment	7		9 (Completely agree)		5		7		9 (Completely agree)
acopreference216	216	9 (Completely agree)		8		4		9 (Completely agree)		7		5		9 (Completely agree)		8		8		7		8		7		7		8		6		8		9 (Completely agree)		5		7		7		8		7		8		8
acopreference217	217	7		7		3		9 (Completely agree)		8		6		8		9 (Completely agree)		9 (Completely agree)		8		7		8		6		8		5		9 (Completely agree)		9 (Completely agree)		4		4		8		8		7		7		6
acopreference218	218	9 (Completely agree)		8		7		9 (Completely agree)		6		8		8		9 (Completely agree)		9 (Completely agree)		8		8		8		7		5		5		8		6		3		1 (Completely disagree)		9 (Completely agree)		9 (Completely agree)		6		8		8
acopreference219	219	8		9 (Completely agree)		5		9 (Completely agree)		9 (Completely agree)		1 (Completely disagreee)		8		9 (Completely agree)		9 (Completely agree)		9 (Completely agree)		7		7		7		7		7		9 (Completely agree)		7		2		1 (Completely disagree)		7		9 (Completely agree)		8		2		9 (Completely agree)
acopreference220	220	8		9 (Completely agree)		4		8		8		3		6		9 (Completely agree)		9 (Completely agree)		8		9 (Completely agree)		9 (Completely agree)		7		7		6		8		8		8		1 (Completely disagree)		4		9 (Completely agree)		6		5		8
acopreference221	221	9 (Completely agree)		9 (Completely agree)		7		8		9 (Completely agree)		7		9 (Completely agree)		9 (Completely agree)		9 (Completely agree)		9 (Completely agree)		9 (Completely agree)		8		8		8		7		9 (Completely agree)		6		5		1 (Completely disagree)		9 (Completely agree)		9 (Completely agree)		9 (Completely agree)		9 (Completely agree)		9 (Completely agree)
acopreference222	222	9 (Completely agree)		9 (Completely agree)		4		7		6		3		7		5		5		7		8		7		6		6		5		7		2		1 (Completely disagree)		1 (Completely disagree)		9 (Completely agree)		9 (Completely agree)		6		6		8
acopreference223	223	9 (Completely agree)		9 (Completely agree)		1 (Completely disagree)		9 (Completely agree)		7		9 (Completely agree)		9 (Completely agree)		9 (Completely agree)		9 (Completely agree)		9 (Completely agree)		9 (Completely agree)		9 (Completely agree)		7		7		7		9 (Completely agree)		9 (Completely agree)		2		2	It does not always have to be the first option, it should be able to start with a DOAC	6	Evaluating preferences	9 (Completely agree)		8		8		8
acopreference224	224	9 (Completely agree)		9 (Completely agree)		1 (Completely disagree)	Worse discriminative capacity	9 (Completely agree)		9 (Completely agree)		7		8		2	AS LONG AS ONE OF THEM IS NOT SEX	9 (Completely agree)		7		9 (Completely agree)		9 (Completely agree)		7		7		7		9 (Completely agree)		8		2	Not in our environment	2	PATIENTS MUST BE INDIVIDUALIZED	3	PATIENTS MUST BE INDIVIDUALIZED	8		7		7		9 (Completely agree)
acopreference225	225	9 (Completely agree)		9 (Completely agree)		4		9 (Completely agree)		8		6		9 (Completely agree)		9 (Completely agree)		9 (Completely agree)		9 (Completely agree)		9 (Completely agree)		8		5		5		5		9 (Completely agree)		6		4		5		7		9 (Completely agree)		6		7		9 (Completely agree)
acopreference226	226	9 (Completely agree)		9 (Completely agree)		8		5		9 (Completely agree)		8		8		9 (Completely agree)		9 (Completely agree)		7		9 (Completely agree)		9 (Completely agree)		9 (Completely agree)		9 (Completely agree)		9 (Completely agree)		9 (Completely agree)		9 (Completely agree)		1 (Completely disagree)		1 (Completely disagree)		9 (Completely agree)		9 (Completely agree)		9 (Completely agree)		4		9 (Completely agree)
acopreference227	227	9 (Completely agree)		9 (Completely agree)		5		9 (Completely agree)		9 (Completely agree)		8		8		9 (Completely agree)		9 (Completely agree)		9 (Completely agree)		9 (Completely agree)		8		6		6		8		9 (Completely agree)		8		2		2		9 (Completely agree)		9 (Completely agree)		8		9 (Completely agree)		9 (Completely agree)
acopreference229	229	7		9 (Completely agree)		6		9 (Completely agree)		6		2		7		9 (Completely agree)		9 (Completely agree)		9 (Completely agree)		9 (Completely agree)		8		7		7		7		9 (Completely agree)		6		4		2		8		8		7		7		9 (Completely agree)
acopreference230	230	8		8		3		8		8		2		8		9 (Completely agree)		9 (Completely agree)		9 (Completely agree)		7		7		5		3		3		8		6		7		7		5		9 (Completely agree)		7		3		7
acopreference231	231	7		8		3		7		7		2		8		8		6		2		8		8		7		6		6		7		8		2		2		7		8		3		8		8
acopreference232	232	9 (Completely agree)		9 (Completely agree)		6		9 (Completely agree)		6		2		9 (Completely agree)		9 (Completely agree)		9 (Completely agree)		9 (Completely agree)		9 (Completely agree)		9 (Completely agree)		7		6		6		9 (Completely agree)		9 (Completely agree)		3		1 (Completely disagree)		9 (Completely agree)		9 (Completely agree)		3		9 (Completely agree)		4
acopreference233	233	9 (Completely agree)		8		5		8		7		6		7		9 (Completely agree)		9 (Completely agree)		9 (Completely agree)		8		8		7		5		3		9 (Completely agree)		7		3		4		6		9 (Completely agree)		6		7		6
acopreference234	234	9 (Completely agree)		9 (Completely agree)		2		9 (Completely agree)		9 (Completely agree)		5		9 (Completely agree)		9 (Completely agree)		9 (Completely agree)		5		9 (Completely agree)		9 (Completely agree)		5		3		3		9 (Completely agree)		5		4		8		8		9 (Completely agree)		8		7		9 (Completely agree)
acopreference235	235	8		9 (Completely agree)		1 (Completely disagree)		9 (Completely agree)		9 (Completely agree)		7		8		8		9 (Completely agree)		9 (Completely agree)		7		9 (Completely agree)		5		5		5		9 (Completely agree)		9 (Completely agree)		2		9 (Completely agree)		8		8		7		7		9 (Completely agree)
acopreference236	236	9 (Completely agree)		9 (Completely agree)		1 (Completely disagree)		9 (Completely agree)		4		1 (Completely disagreee)		9 (Completely agree)		9 (Completely agree)		7		1 (Completely disagree)		9 (Completely agree)		9 (Completely agree)		3		4		3		9 (Completely agree)		7		3		1 (Completely disagree)		7		9 (Completely agree)		9 (Completely agree)		6		9 (Completely agree)
acopreference237	237	9 (Completely agree)		9 (Completely agree)		3	Clinical practice guidelines recommend CHA2-DS-VASc	7		7		8		8		7		6	In the absence of contraindications to anticoagulant treatment	9 (Completely agree)		9 (Completely agree)		7		7		7		7		8		4	Not yet fully validated, the results of the studies are not always conclusive	3	Not extended to routine clinical practice	7		5	According to the recommendations	9 (Completely agree)		4	According to the recommendations of the positioning of the Spanish Drug Agency and the current visa procedure. It would be necessary to assess the patient's preference to be able to switch to DOAC	2	Especially in patients with poor INR control and high risk of thromboembolic events.	9 (Completely agree)
acopreference238	238	9 (Completely agree)		9 (Completely agree)		5		9 (Completely agree)		7		7		9 (Completely agree)		9 (Completely agree)		9 (Completely agree)		7		9 (Completely agree)		8		6		6		6		9 (Completely agree)		8		3		1 (Completely disagree)		9 (Completely agree)		9 (Completely agree)		9 (Completely agree)		6		9 (Completely agree)
acopreference239	239	9 (Completely agree)		9 (Completely agree)		5		9 (Completely agree)		9 (Completely agree)		9 (Completely agree)		9 (Completely agree)		9 (Completely agree)		9 (Completely agree)		9 (Completely agree)		9 (Completely agree)		9 (Completely agree)		4		4		4		9 (Completely agree)		8		1 (Completely disagree)		5		5		9 (Completely agree)		9 (Completely agree)		5		9 (Completely agree)
acopreference240	240	9 (Completely agree)		9 (Completely agree)		1 (Completely disagree)		9 (Completely agree)		3		1 (Completely disagreee)		9 (Completely agree)		9 (Completely agree)		9 (Completely agree)		9 (Completely agree)		9 (Completely agree)		9 (Completely agree)		1 (Completely disagree)		1 (Completely disagree)		2		9 (Completely agree)		7		5		1 (Completely disagree)		9 (Completely agree)		9 (Completely agree)		9 (Completely agree)		1 (Completely disagree)		9 (Completely agree)
acopreference241	241	9 (Completely agree)		9 (Completely agree)		3		9 (Completely agree)		9 (Completely agree)		9 (Completely agree)		9 (Completely agree)		9 (Completely agree)		9 (Completely agree)		9 (Completely agree)		9 (Completely agree)		9 (Completely agree)		3		3		3		9 (Completely agree)		9 (Completely agree)		3		1 (Completely disagree)		6		9 (Completely agree)		5		6		6
acopreference242	242	9 (Completely agree)		9 (Completely agree)		7		9 (Completely agree)		9 (Completely agree)		8		8		9 (Completely agree)		9 (Completely agree)		9 (Completely agree)		9 (Completely agree)		9 (Completely agree)		4		4		4		9 (Completely agree)		5		1 (Completely disagree)		1 (Completely disagree)		9 (Completely agree)		9 (Completely agree)		4		9 (Completely agree)		7
acopreference243	243	9 (Completely agree)		9 (Completely agree)		4	This scale does not correctly discriminate against low-risk patients	7		9 (Completely agree)		6	In primary prevention	9 (Completely agree)		9 (Completely agree)		9 (Completely agree)		9 (Completely agree)		9 (Completely agree)		7		7		7		7		9 (Completely agree)		7		3	in my community the use of DOACs is not allowed based on this scale	4	DOAC should be the first choice in most of the patients	8		9 (Completely agree)		9 (Completely agree)		7		9 (Completely agree)
acopreference244	244	9 (Completely agree)		9 (Completely agree)		5		8		7		8		8		9 (Completely agree)		8		8		9 (Completely agree)		9 (Completely agree)		5		5		5		9 (Completely agree)		9 (Completely agree)		3		1 (Completely disagree)		9 (Completely agree)		9 (Completely agree)		5		6		8
acopreference245	245	9 (Completely agree)		9 (Completely agree)		9 (Completely agree)		7		9 (Completely agree)		7		7		9 (Completely agree)		9 (Completely agree)		9 (Completely agree)		8		9 (Completely agree)		9 (Completely agree)		8		8		9 (Completely agree)		7		3	I think that this scale is not commonly used in routine clinical practice, although it should be	1 (Completely disagree)	I think that today DOAC should be considered as a starting point, and VKA as a second option	8		9 (Completely agree)		7		8		9 (Completely agree)
acopreference246	246	9 (Completely agree)		9 (Completely agree)		9 (Completely agree)		9 (Completely agree)		9 (Completely agree)		3		9 (Completely agree)		9 (Completely agree)		7		9 (Completely agree)		9 (Completely agree)		8		9 (Completely agree)		9 (Completely agree)		9 (Completely agree)		9 (Completely agree)		9 (Completely agree)		9 (Completely agree)		1 (Completely disagree)		9 (Completely agree)		9 (Completely agree)		9 (Completely agree)		9 (Completely agree)		9 (Completely agree)
acopreference247	247	8		8		5		7		8		4		9 (Completely agree)		8		8		7		8		8		6		6		6		6		5		7		6		8		9 (Completely agree)		7		7		9 (Completely agree)
acopreference248	248	9 (Completely agree)		9 (Completely agree)		4		7		5		7		9 (Completely agree)		9 (Completely agree)		9 (Completely agree)		9 (Completely agree)		6		4		4		4		4		5		5		1 (Completely disagree)		1 (Completely disagree)		9 (Completely agree)		9 (Completely agree)		6		7		7
acopreference249	249	9 (Completely agree)		9 (Completely agree)		1 (Completely disagree)		9 (Completely agree)		9 (Completely agree)		8		9 (Completely agree)		9 (Completely agree)		9 (Completely agree)		9 (Completely agree)		9 (Completely agree)		9 (Completely agree)		9 (Completely agree)		9 (Completely agree)		9 (Completely agree)		9 (Completely agree)		3	We should be able to initiate treatment with a DOAC or a VKA freely, but if not, this scale can be used	1 (Completely disagree)		1 (Completely disagree)		9 (Completely agree)		9 (Completely agree)		5	I would change it whenever possible	9 (Completely agree)		9 (Completely agree)
acopreference250	250	9 (Completely agree)		9 (Completely agree)		6		9 (Completely agree)		9 (Completely agree)		9 (Completely agree)		3		9 (Completely agree)		9 (Completely agree)		9 (Completely agree)		9 (Completely agree)		9 (Completely agree)		4		4		4		9 (Completely agree)		9 (Completely agree)		2		5		5		9 (Completely agree)		9 (Completely agree)		8		8
acopreference251	251	9 (Completely agree)		9 (Completely agree)		2		9 (Completely agree)		3		8		8		9 (Completely agree)		9 (Completely agree)		9 (Completely agree)		9 (Completely agree)		8		5		5		1 (Completely disagree)	I don't know it	9 (Completely agree)		1 (Completely disagree)	We do not use it	1 (Completely disagree)	We do not use it	2		9 (Completely agree)		9 (Completely agree)		8		8		8
acopreference252	252	9 (Completely agree)		9 (Completely agree)		4		6		5		1 (Completely disagreee)		6		9 (Completely agree)		9 (Completely agree)		7		6		6		6		4		4		6		5		4		3		2		9 (Completely agree)		9 (Completely agree)		6		7
acopreference253	253	9 (Completely agree)		9 (Completely agree)		6		9 (Completely agree)		6		5		9 (Completely agree)		9 (Completely agree)		9 (Completely agree)		9 (Completely agree)		7		9 (Completely agree)		5		5		4		9 (Completely agree)		5		1 (Completely disagree)		7		8		9 (Completely agree)		7		6		9 (Completely agree)
acopreference254	254	9 (Completely agree)		9 (Completely agree)		2		22		2		2		9 (Completely agree)		8		2		5		9 (Completely agree)		8		6		6		6		9 (Completely agree)		8		8		3		7		9 (Completely agree)		6		7		8
acopreference255	255	8		7		3		7		8		8		8		9 (Completely agree)		9 (Completely agree)		7		6		7		6		5		5		9 (Completely agree)		6		6		4		8		9 (Completely agree)		6		7		9 (Completely agree)
acopreference256	256	9 (Completely agree)		8		5		7		7		7		8		9 (Completely agree)		9 (Completely agree)		7		9 (Completely agree)		8		7		6		6		7		5		5		1 (Completely disagree)		7		8		6		9 (Completely agree)		7
acopreference257	257	9 (Completely agree)		9 (Completely agree)		5		9 (Completely agree)		9 (Completely agree)		8		8		9 (Completely agree)		9 (Completely agree)		9 (Completely agree)		8		9 (Completely agree)		7		7		7		9 (Completely agree)		9 (Completely agree)		5		6		8		9 (Completely agree)		8		7		9 (Completely agree)
acopreference299	299	9 (Completely agree)		9 (Completely agree)		3		7		5		4		7		8		6		8		7		7		6		7		5		7		4		2		5		5		7		6		5		6
acopreference300	300	9 (Completely agree)		8		2		8		8		7		9 (Completely agree)		1 (Completely disagree)	Anticoagulation is recommended for men with one or more points, although a logically higher score be	1 (Completely disagree)	Anticoagulant treatment is recommended in women with two or more points.	9 (Completely agree)		7		6		6		6		6		8		7		2		5		8		8		7		8		6
[truncated: 164 more columns]

## Sheet: ROUND 1_1
ROUND 1_1		Reason for disagreement 7	In patients at high risk of stroke undergoing surgical or catheter ablation of atrial fibrillation, regardless of its success, anticoagulation should be maintained indefinitely.	Reason for disagreement 8	In patients at high risk of stroke undergoing surgical left atrial appendage occlusion or exclusion, it is recommended to continue with oral anticoagulation.	Reason for disagreement 9	In patients with NVAF at high risk of stroke who have undergone elective coronary stent implantation for stable coronary disease, triple therapy with aspirin, clopidogrel and oral anticoagulation for 1 month may be considered, and the bleeding risk of the patient assessed subsequently.	Reason for disagreement 10	After an ACS with stent implantation in patients with NVAF and risk of stroke, triple therapy with aspirin, clopidogrel and OAC should be considered for 1-6 months depending on the bleeding risk.	Reason for disagreement 11	From 1 year after the ACS, oral anticoagulation should be maintained without antiplatelet agents.	Reason for disagreement 12
User code	Site code	t_f14_v1_1	c_f15_v1_1	t_f16_v1_1	c_f17_v1_1	t_f18_v1_1	c_f19_v1_1	t_f20_v1_1	c_f21_v1_1	t_f22_v1_1	c_f23_v1_1	t_f24_v1_1
acopreference001	1		9 (Completely agree)		3		9 (Completely agree)		8		8
acopreference002	2		5		5		5		4		3
acopreference003	3		6	It is also a matter of controversy, if you consider 'AF cured', but the existence of 'hidden' AF is known.	5	Left atrial appendage closure is also a matter of debate, there is no point in maintaining DOAC / VKA if there is a contraindication to anticoagulation and therefore the risk of an invasive procedure has been submitted and assumed	9 (Completely agree)		5	It would be necessary to assess the type of STENTs and injuries, hemorrhagic / thrombotic risk ... individualize	5	Same as the previous one, individualize, but double antiaggregation for at least the first month would keep it
acopreference004	4		7		1 (Completely disagree)		1 (Completely disagree)		3		4
acopreference005	5		9 (Completely agree)		9 (Completely agree)		9 (Completely agree)		9 (Completely agree)		9 (Completely agree)
acopreference006	6		9 (Completely agree)		9 (Completely agree)		9 (Completely agree)		9 (Completely agree)		1 (Completely disagree)
acopreference007	7		9 (Completely agree)		1 (Completely disagree)	If they are subjected to this technique, it is precisely to avoid anticoagulation as it is contraindicated	9 (Completely agree)		9 (Completely agree)		9 (Completely agree)
acopreference008	8		9 (Completely agree)		2		9 (Completely agree)		9 (Completely agree)		9 (Completely agree)
acopreference009	9		9 (Completely agree)		1 (Completely disagree)		9 (Completely agree)		9 (Completely agree)		9 (Completely agree)
acopreference010	10		9 (Completely agree)		6	In the majority of patients who undergo this intervention, it is done as a contraindication to anticoagulation.	9 (Completely agree)		9 (Completely agree)		9 (Completely agree)
acopreference011	11		5		5		7		8		9 (Completely agree)
acopreference012	12		7		6		7		8		9 (Completely agree)
acopreference013	13		9 (Completely agree)		2		9 (Completely agree)		6		7
acopreference014	14		9 (Completely agree)		1 (Completely disagree)		9 (Completely agree)		9 (Completely agree)		9 (Completely agree)
acopreference015	15		9 (Completely agree)		2		9 (Completely agree)		9 (Completely agree)		9 (Completely agree)
acopreference016	16		9 (Completely agree)		9 (Completely agree)		9 (Completely agree)		9 (Completely agree)		9 (Completely agree)
acopreference017	17		9 (Completely agree)		9 (Completely agree)		9 (Completely agree)		9 (Completely agree)		9 (Completely agree)
acopreference018	18		9 (Completely agree)		2		9 (Completely agree)		9 (Completely agree)		9 (Completely agree)
acopreference019	19		7		7		7		7		8
acopreference020	20		6		5		7		7		9 (Completely agree)
acopreference021	21		9 (Completely agree)		7		9 (Completely agree)		9 (Completely agree)		9 (Completely agree)
acopreference022	22		9 (Completely agree)		1 (Completely disagree)		9 (Completely agree)		9 (Completely agree)		9 (Completely agree)
acopreference023	23		9 (Completely agree)		9 (Completely agree)		9 (Completely agree)		9 (Completely agree)		1 (Completely disagree)
acopreference024	24		3		4		4		4		7
acopreference025	25		9 (Completely agree)		9 (Completely agree)		9 (Completely agree)		9 (Completely agree)		9 (Completely agree)
acopreference026	26		8		3		8		9 (Completely agree)		8
acopreference027	27		9 (Completely agree)		4	It is usually done to avoid it	9 (Completely agree)		9 (Completely agree)		1 (Completely disagree)	Aas
acopreference028	28		9 (Completely agree)		2		8		9 (Completely agree)		9 (Completely agree)
acopreference029	29		9 (Completely agree)		5		9 (Completely agree)		9 (Completely agree)		9 (Completely agree)
acopreference030	30		8		2	The procedure is normally performed with a view to stopping anticoagulation.	8		8		8
acopreference031	31		4		1 (Completely disagree)		4		9 (Completely agree)		9 (Completely agree)
acopreference032	32		9 (Completely agree)		2		9 (Completely agree)		9 (Completely agree)		9 (Completely agree)
acopreference033	33		9 (Completely agree)		1 (Completely disagree)		9 (Completely agree)		9 (Completely agree)		1 (Completely disagree)
acopreference034	34		7		7		8		8		8
acopreference035	35		8		3		9 (Completely agree)		9 (Completely agree)		9 (Completely agree)
acopreference036	36		9 (Completely agree)		8		8		8		8
acopreference037	37		9 (Completely agree)		5	It is initially maintained (if the bleeding risk allows it, if antiaggregation is not started), then suspend	9 (Completely agree)		9 (Completely agree)		9 (Completely agree)
acopreference038	38		8		7		7		7		6
acopreference039	39		9 (Completely agree)		7		9 (Completely agree)		9 (Completely agree)		9 (Completely agree)
acopreference040	40		8		5		9 (Completely agree)		9 (Completely agree)		9 (Completely agree)
acopreference041	41		9 (Completely agree)		7		9 (Completely agree)		9 (Completely agree)		9 (Completely agree)
acopreference042	42		9 (Completely agree)		9 (Completely agree)		9 (Completely agree)		9 (Completely agree)		9 (Completely agree)
acopreference043	43		9 (Completely agree)		4		3	Depends on the type of stent	7		8
acopreference044	44		9 (Completely agree)		9 (Completely agree)		9 (Completely agree)		9 (Completely agree)		9 (Completely agree)
acopreference045	45		7		5	This technique usually offers options for those patients who have a clear contraindication for oral anticoagulation.	9 (Completely agree)		9 (Completely agree)		8
acopreference046	46		4		5		5		6		6
acopreference047	47		5		8		4		3		7
acopreference048	48		6		5		9 (Completely agree)		9 (Completely agree)		7
acopreference049	49		9 (Completely agree)		9 (Completely agree)		9 (Completely agree)		9 (Completely agree)		9 (Completely agree)
acopreference050	50		9 (Completely agree)		5		9 (Completely agree)		9 (Completely agree)		9 (Completely agree)
acopreference051	51		9 (Completely agree)		7		9 (Completely agree)		9 (Completely agree)		9 (Completely agree)
acopreference052	52		8		8		8		8		8
acopreference053	53		8		8		8		8		9 (Completely agree)
acopreference054	54		9 (Completely agree)		9 (Completely agree)		6	Depends on the type of stent	6	And also depending on the type of stent	5	Depends on the patient and their coronaries
acopreference055	55		5		5		9 (Completely agree)		9 (Completely agree)		9 (Completely agree)
acopreference056	56		9 (Completely agree)		9 (Completely agree)		9 (Completely agree)		9 (Completely agree)		9 (Completely agree)
acopreference057	57		1 (Completely disagree)		1 (Completely disagree)		1 (Completely disagree)		1 (Completely disagree)		1 (Completely disagree)
acopreference058	58		7		6		7		7		3
acopreference059	59		9 (Completely agree)		7		7		8		8
acopreference060	60		5	Must be individualized	9 (Completely agree)		9 (Completely agree)		9 (Completely agree)		9 (Completely agree)
acopreference061	61		9 (Completely agree)		6		9 (Completely agree)		9 (Completely agree)		9 (Completely agree)
acopreference062	62		9 (Completely agree)		5		9 (Completely agree)		9 (Completely agree)		9 (Completely agree)
acopreference063	63	There are no studies in this regard	9 (Completely agree)		9 (Completely agree)		9 (Completely agree)		9 (Completely agree)		9 (Completely agree)
acopreference064	64		9 (Completely agree)		1 (Completely disagree)	The appendage exclusion is a technique intended for those patients who cannot be anticoagulated or have an increased risk of bleeding, another option.	9 (Completely agree)		8		9 (Completely agree)
acopreference065	65		9 (Completely agree)		9 (Completely agree)		9 (Completely agree)		9 (Completely agree)		9 (Completely agree)
acopreference066	66		8		7		8		8		9 (Completely agree)
acopreference067	67		7		8		8		9 (Completely agree)		9 (Completely agree)
acopreference068	68		9 (Completely agree)		1 (Completely disagree)		5		9 (Completely agree)		9 (Completely agree)
acopreference069	69		3	It will depend on the previous embolic risk	3	The indication of left atrial appendage occlusion is the contraindication for OAC	5	The regimen and duration depend a lot on the patient's ischemic, embolic and hemorrhagic risks.	5	The regimen and duration depend a lot on the patient's ischemic, embolic and hemorrhagic risks.	5	The regimen and duration depend a lot on the patient's ischemic, embolic and hemorrhagic risks.
acopreference070	70		9 (Completely agree)		5		9 (Completely agree)		9 (Completely agree)		5
acopreference071	71		9 (Completely agree)		4		9 (Completely agree)		9 (Completely agree)		8
acopreference072	72		6		1 (Completely disagree)		7		7		4
acopreference073	73		8		2		9 (Completely agree)		8		6
acopreference074	74		8		5		8		8		9 (Completely agree)
acopreference075	75		5		5		9 (Completely agree)		9 (Completely agree)		7
acopreference076	76		9 (Completely agree)		5		8		8		9 (Completely agree)
acopreference077	77		9 (Completely agree)		9 (Completely agree)		9 (Completely agree)		9 (Completely agree)		9 (Completely agree)
acopreference078	78		7		7		8		8		8
acopreference079	79		8		7		8		8		8
acopreference080	80		9 (Completely agree)		7		8		8		9 (Completely agree)
acopreference081	81		6		6		9 (Completely agree)		9 (Completely agree)		7
acopreference082	82		7		7		7		8		8
acopreference083	83		9 (Completely agree)		8		8		8		6
acopreference084	84		9 (Completely agree)		7		9 (Completely agree)		9 (Completely agree)		9 (Completely agree)
acopreference085	85		9 (Completely agree)		2	ONLY WHEN THE INDICATION IS A REPETITION STROKE, DESPITE CORRECT ANTICOAGULATION WITHOUT HIGH ASSOCIATED BLEEDING RISK	8		8		8
acopreference086	86		8		6		7		7		1 (Completely disagree)
acopreference087	87		9 (Completely agree)		4		8		8		7
acopreference088	88		9 (Completely agree)		8		9 (Completely agree)		9 (Completely agree)		9 (Completely agree)
acopreference089	89		9 (Completely agree)		5		9 (Completely agree)		5		9 (Completely agree)
acopreference090	90		9 (Completely agree)		1 (Completely disagree)		7		7		9 (Completely agree)
acopreference091	91		9 (Completely agree)		8		9 (Completely agree)		8		8
acopreference092	92		9 (Completely agree)		5	That's what the guides say ... but then why do I do the exclusion? It is supposed to be indicated in patients with contraindication to anticoagulation.	9 (Completely agree)		9 (Completely agree)		9 (Completely agree)
acopreference094	94		9 (Completely agree)		2		9 (Completely agree)		9 (Completely agree)		9 (Completely agree)
acopreference095	95		9 (Completely agree)		9 (Completely agree)		9 (Completely agree)		9 (Completely agree)		9 (Completely agree)
acopreference096	96		8		6		9 (Completely agree)		9 (Completely agree)		8
acopreference097	97		9 (Completely agree)		9 (Completely agree)		9 (Completely agree)		9 (Completely agree)		9 (Completely agree)
acopreference098	98		5		5		9 (Completely agree)		9 (Completely agree)		9 (Completely agree)
acopreference099	99		8		8		8		8		8
acopreference100	100		9 (Completely agree)		3		9 (Completely agree)		9 (Completely agree)		9 (Completely agree)
acopreference101	101		8		8		8		8		7
acopreference102	102		9 (Completely agree)		9 (Completely agree)		9 (Completely agree)		9 (Completely agree)		9 (Completely agree)
acopreference103	103		5		6		9 (Completely agree)		9 (Completely agree)		9 (Completely agree)
acopreference104	104		9 (Completely agree)		6		8		8		9 (Completely agree)
acopreference106	106		6		8		5		5		7
acopreference107	107		8		3		9 (Completely agree)		9 (Completely agree)		7
acopreference109	109		7		6	I would suspend it only in case of high bleeding risk	7		8		5	It depends on the patient's risk profile.
acopreference110	110		9 (Completely agree)		5		9 (Completely agree)		8		8
acopreference111	111		9 (Completely agree)		5		5		5		6
acopreference112	112		9 (Completely agree)		9 (Completely agree)		6	I would not use any of the DOACs	5		9 (Completely agree)
acopreference113	113		9 (Completely agree)		3		6		4		8
acopreference114	114		9 (Completely agree)		7		9 (Completely agree)		9 (Completely agree)		9 (Completely agree)
acopreference115	115		9 (Completely agree)		3		7		7		9 (Completely agree)
acopreference116	116		9 (Completely agree)		9 (Completely agree)		9 (Completely agree)		9 (Completely agree)		7
acopreference117	117		9 (Completely agree)		1 (Completely disagree)		9 (Completely agree)		9 (Completely agree)		9 (Completely agree)
acopreference118	118		2		3		6		9 (Completely agree)		6
acopreference121	121		9 (Completely agree)		9 (Completely agree)		9 (Completely agree)		9 (Completely agree)		9 (Completely agree)
acopreference122	122		5		1 (Completely disagree)		9 (Completely agree)		9 (Completely agree)		5
acopreference125	125		9 (Completely agree)		9 (Completely agree)		8		3		9 (Completely agree)
acopreference126	126		6		1 (Completely disagree)		9 (Completely agree)		9 (Completely agree)		9 (Completely agree)
acopreference127	127		9 (Completely agree)		9 (Completely agree)		9 (Completely agree)		9 (Completely agree)		9 (Completely agree)
acopreference128	128		9 (Completely agree)		9 (Completely agree)		9 (Completely agree)		9 (Completely agree)		1 (Completely disagree)
acopreference129	129		9 (Completely agree)		6		9 (Completely agree)		9 (Completely agree)		9 (Completely agree)
acopreference130	130		9 (Completely agree)		5		9 (Completely agree)		7		9 (Completely agree)
acopreference132	132		3		9 (Completely agree)		9 (Completely agree)		9 (Completely agree)		9 (Completely agree)
acopreference133	133		9 (Completely agree)		8		8		8		9 (Completely agree)
acopreference134	134		5		1 (Completely disagree)		9 (Completely agree)		9 (Completely agree)		9 (Completely agree)
acopreference135	135		9 (Completely agree)		9 (Completely agree)		9 (Completely agree)		9 (Completely agree)		9 (Completely agree)
acopreference136	136		7		3		7		7		6
acopreference137	137		5	CONTROVERTED AREA OF KNOWLEDGE	5	CONTROVERTED AREA OF KNOWLEDGE	9 (Completely agree)		9 (Completely agree)		9 (Completely agree)
acopreference138	138		9 (Completely agree)		8		8		7		8
acopreference139	139		9 (Completely agree)		2		6		6		8
acopreference140	140		7		4		9 (Completely agree)		9 (Completely agree)		9 (Completely agree)
acopreference141	141		9 (Completely agree)		9 (Completely agree)		9 (Completely agree)		9 (Completely agree)		9 (Completely agree)
acopreference142	142		9 (Completely agree)		3		6		6		8
acopreference144	144		7		8		7		8		1 (Completely disagree)	IT IS NOT LIKE THIS
acopreference145	145		4		3		7		8		8
acopreference146	146		9 (Completely agree)		9 (Completely agree)		9 (Completely agree)		9 (Completely agree)		8
acopreference147	147		9 (Completely agree)		8		9 (Completely agree)		9 (Completely agree)		8
acopreference148	148		8		5	Precisely the appendage is performed to avoid anticoagulation.	8		9 (Completely agree)		5	After 1 year yes.
acopreference149	149		7		7		8		8		8
acopreference150	150		9 (Completely agree)		2		6		7		9 (Completely agree)
acopreference151	151		9 (Completely agree)		5		5	Depends on the type of stent	5	Depends on the type of stent	1 (Completely disagree)	They have different mechanisms of action
acopreference152	152		9 (Completely agree)		9 (Completely agree)		9 (Completely agree)		9 (Completely agree)		9 (Completely agree)
acopreference153	153		9 (Completely agree)		8		9 (Completely agree)		9 (Completely agree)		9 (Completely agree)
acopreference154	154		9 (Completely agree)		1 (Completely disagree)		8		8		8
acopreference155	155		9 (Completely agree)		5		9 (Completely agree)		9 (Completely agree)		9 (Completely agree)
acopreference156	156		9 (Completely agree)		9 (Completely agree)		9 (Completely agree)		9 (Completely agree)		9 (Completely agree)
acopreference157	157		9 (Completely agree)		1 (Completely disagree)	More than 90% of thrombi are generated in the appendage, so it does not make sense to occlude it and continue with anticoagulation	4	Recent studies like Pioneer have shown that it can be safe to combine a DOAC with clopidogrel both to avoid intrastent thrombosis and embolism.	4	In this case I would only leave triple therapy for a month, then dual therapy with DOAC and clopidogrel	5	Risk-benefit must be assessed
acopreference158	158		9 (Completely agree)		8		8		9 (Completely agree)		3
acopreference159	159		7		1 (Completely disagree)		9 (Completely agree)		9 (Completely agree)		9 (Completely agree)
acopreference160	160		9 (Completely agree)		6		9 (Completely agree)		9 (Completely agree)		5
acopreference161	161		9 (Completely agree)		7		9 (Completely agree)		9 (Completely agree)		9 (Completely agree)
acopreference162	162		9 (Completely agree)		5		8		8		9 (Completely agree)
acopreference163	163		9 (Completely agree)		9 (Completely agree)		9 (Completely agree)		9 (Completely agree)		9 (Completely agree)
acopreference164	164		9 (Completely agree)		7		9 (Completely agree)		9 (Completely agree)		7
acopreference165	165		9 (Completely agree)		7		9 (Completely agree)		9 (Completely agree)		5
acopreference166	166		9 (Completely agree)		9 (Completely agree)		9 (Completely agree)		9 (Completely agree)		9 (Completely agree)
acopreference167	167		9 (Completely agree)		9 (Completely agree)		9 (Completely agree)		9 (Completely agree)		9 (Completely agree)
acopreference168	168		9 (Completely agree)		2		9 (Completely agree)		9 (Completely agree)		9 (Completely agree)
acopreference169	169		4		5		7		9 (Completely agree)		3
acopreference170	170		8		7		8		8		9 (Completely agree)
acopreference171	171		9 (Completely agree)		9 (Completely agree)		9 (Completely agree)		9 (Completely agree)		9 (Completely agree)
acopreference173	173		9 (Completely agree)		5		7		7		9 (Completely agree)
acopreference174	174		8		7		8		9 (Completely agree)		8
acopreference175	175		9 (Completely agree)		3		7		9 (Completely agree)		3
acopreference176	176		9 (Completely agree)		8		8		8		9 (Completely agree)
acopreference178	178		9 (Completely agree)		8		5		9 (Completely agree)		5
acopreference179	179		5		1 (Completely disagree)		9 (Completely agree)		9 (Completely agree)		9 (Completely agree)
acopreference181	181		9 (Completely agree)		9 (Completely agree)		9 (Completely agree)		9 (Completely agree)		9 (Completely agree)
acopreference182	182		2		2		7		8		1 (Completely disagree)
acopreference183	183		8		3	the procedure is carried out to be able to withdraw OAC	8		2	The indication of double antiaggregation after ACS is 1 year	2	OAC and an antiplatelet
acopreference184	184		9 (Completely agree)		9 (Completely agree)		9 (Completely agree)		9 (Completely agree)		9 (Completely agree)
acopreference185	185		9 (Completely agree)		1 (Completely disagree)		9 (Completely agree)		9 (Completely agree)		9 (Completely agree)
acopreference186	186		1 (Completely disagree)		9 (Completely agree)		9 (Completely agree)		9 (Completely agree)		9 (Completely agree)
acopreference188	188		6		5		7		7		7
acopreference189	189		8		9 (Completely agree)		8		9 (Completely agree)		9 (Completely agree)
acopreference190	190		8		5		7		8		8
acopreference194	194		5		1 (Completely disagree)		7		8		9 (Completely agree)
acopreference195	195		7		7		8		8		2
acopreference196	196		9 (Completely agree)		5		9 (Completely agree)		9 (Completely agree)		9 (Completely agree)
acopreference197	197		9 (Completely agree)		1 (Completely disagree)		9 (Completely agree)		9 (Completely agree)		9 (Completely agree)
acopreference198	198		9 (Completely agree)		9 (Completely agree)		9 (Completely agree)		9 (Completely agree)		9 (Completely agree)
acopreference199	199		9 (Completely agree)		9 (Completely agree)		9 (Completely agree)		9 (Completely agree)		9 (Completely agree)
acopreference201	201		9 (Completely agree)		6		8		8		9 (Completely agree)
acopreference202	202		8		2		8		8		8
acopreference203	203		8		5		9 (Completely agree)		9 (Completely agree)		9 (Completely agree)
acopreference204	204		9 (Completely agree)		9 (Completely agree)		9 (Completely agree)		9 (Completely agree)		9 (Completely agree)
acopreference205	205		9 (Completely agree)		4		9 (Completely agree)		9 (Completely agree)		3
acopreference206	206		9 (Completely agree)		7		9 (Completely agree)		9 (Completely agree)		9 (Completely agree)
acopreference207	207		8		3		8		9 (Completely agree)		5
acopreference208	208		8		4		8		4		5	The decision must be individualized
acopreference212	212		9 (Completely agree)		2		9 (Completely agree)		9 (Completely agree)		8
acopreference213	213		6		8		7		8		5
acopreference214	214		9 (Completely agree)		7		8		8		6	It depends on the bleeding risk. This is what the guidelines state but in practice the DOAC is left with ASA if there are no hemorrhages
acopreference215	215		9 (Completely agree)		4	Precisely the occlusion of the appendage is performed to be able to suspend the anticoagulant treatment	8		8		6	Dependiendo del riesgo indicual de cada paciente
acopreference216	216		5		5		6		7		5
acopreference217	217		8		4		7		7		4
acopreference218	218		9 (Completely agree)		5		9 (Completely agree)		8		9 (Completely agree)
acopreference219	219		9 (Completely agree)		9 (Completely agree)		9 (Completely agree)		9 (Completely agree)		9 (Completely agree)
acopreference220	220		3		8		8		8		7
acopreference221	221		7		6		8		8		7
acopreference222	222		5		3		8		8		9 (Completely agree)
acopreference223	223		7		7		9 (Completely agree)		9 (Completely agree)		9 (Completely agree)
acopreference224	224		9 (Completely agree)		8		8		8		7
acopreference225	225		9 (Completely agree)		7		9 (Completely agree)		9 (Completely agree)		8
acopreference226	226		9 (Completely agree)		9 (Completely agree)		6		7		9 (Completely agree)
acopreference227	227		8		5	Usually, the indication of the appendage closure is given by an impossibility for OAC	9 (Completely agree)		9 (Completely agree)		9 (Completely agree)
acopreference229	229		8		3		5	It depends on the thromboembolic risk and if the stent is pharmacoactive or not.	8		8
acopreference230	230		8		6		8		7		6
acopreference231	231		7		6		6		8		8
acopreference232	232		8		5		5		8		9 (Completely agree)
acopreference233	233		8		8		9 (Completely agree)		8		8
acopreference234	234		9 (Completely agree)		5		8		8		9 (Completely agree)
acopreference235	235		9 (Completely agree)		9 (Completely agree)		9 (Completely agree)		9 (Completely agree)		8
acopreference236	236		9 (Completely agree)		1 (Completely disagree)		5		9 (Completely agree)		8
acopreference237	237		3	Not in all cases. It depends on the need for new invasive treatments, the patient's embolic risk ....	3	It will depend on other anticoagulation indications, successes of the procedure, time from its performance	8		8		5	In the absence of new cardiovascular events, coronary intervention, and type thereof
acopreference238	238		2		9 (Completely agree)		9 (Completely agree)		9 (Completely agree)		9 (Completely agree)
acopreference239	239		9 (Completely agree)		6		9 (Completely agree)		9 (Completely agree)		9 (Completely agree)
acopreference240	240		1 (Completely disagree)		6		9 (Completely agree)		9 (Completely agree)		9 (Completely agree)
acopreference241	241		9 (Completely agree)		9 (Completely agree)		9 (Completely agree)		9 (Completely agree)		9 (Completely agree)
acopreference242	242		9 (Completely agree)		9 (Completely agree)		9 (Completely agree)		9 (Completely agree)		9 (Completely agree)
acopreference243	243		9 (Completely agree)		7		9 (Completely agree)		9 (Completely agree)		9 (Completely agree)
acopreference244	244		8		5		8		8		9 (Completely agree)
acopreference245	245		7		7		7		7		9 (Completely agree)
acopreference246	246		1 (Completely disagree)		9 (Completely agree)		6		7		3
acopreference247	247		8		8		9 (Completely agree)		8		9 (Completely agree)
acopreference248	248		9 (Completely agree)		9 (Completely agree)		5		5		9 (Completely agree)
acopreference249	249		9 (Completely agree)		1 (Completely disagree)		9 (Completely agree)		9 (Completely agree)		6	Also assess the patient's ischemic risk and stent thrombosis.
acopreference250	250		9 (Completely agree)		9 (Completely agree)		9 (Completely agree)		9 (Completely agree)		9 (Completely agree)
acopreference251	251		9 (Completely agree)		6		9 (Completely agree)		9 (Completely agree)		9 (Completely agree)
acopreference252	252		9 (Completely agree)		7		7		7		7
acopreference253	253		9 (Completely agree)		4		8		8		9 (Completely agree)
acopreference254	254		9 (Completely agree)		4		7		7		7
acopreference255	255		9 (Completely agree)		5		8		9 (Completely agree)		9 (Completely agree)
acopreference256	256		7		4		5	Or triple therapy longer depending on the type of stent.	7		6
acopreference257	257		9 (Completely agree)		9 (Completely agree)		9 (Completely agree)		9 (Completely agree)		9 (Completely agree)
acopreference299	299	It depends	8		7		8		8		8
acopreference300	300		9 (Completely agree)		8		8		8		8
