# Supplementary material for: A Delphi consensus on the management of oral anticoagulation in patients with non-valvular atrial fibrillation in Spain: ACOPREFERENCE study
Source: PLoS One. 2020 Jun 1;15(6):e0231565. doi: 10.1371/journal.pone.0231565 (PMC7263623; doi:10.1371/journal.pone.0231565)
Supplement: S1 File — (ZIP) [file pone.0231565.s003.zip › S1 File/ACOPREFERENCE_Database_Delphi_Phase II (2).xls]

## Sheet: ROUND 2
ROUND 2			Of the criteria considered in the CHA2DS2-VASc scale, age and stroke are the thromboembolic risk factor with the greatest weight	Reason for disagreement 6	The ATRIA, ORBIT and HEMORR2HAGES are little used	Reason for disagreement 14	The SAMe-TT2R2 scale is routinely used for patient management	Reason for disagreement 18	Education of anticoagulated patient should adress the availability of a reversal agent for their treatment	Reason for disagreement 30	When prescribing a DOAC, it should be taken into account wether a specific reversal agent for the DOAC considered is available	Reason for disagreement 35	A substantial proportion of patients is unaware of the existence, mechanism of action, indication, etc. of DOACs	Reason for disagreement 2	Patient should be specifically informed about whether there is a reversal agent for their treatment	Reason for disagreement 8	Education of anticoagulated patient should address the availability of a specific reversal agent for their treatment	Reason for disagreement 30
User code	Site code	Date	c_a4_v1	t_a5_v1	c_a6_v1	t_a7_v1	c_a8_v1	t_a9_v1	c_a10_v1	t_a11_v1	c_a12_v1	t_a13_v1	c_a14_v1	t_a15_v1	c_a16_v1	t_a17_v1	c_a18_v1	t_a19_v1
acopreference097	97	2017-07-03 18:13:44.107	9 (Completely agree)		9 (Completely agree)		1 (Completely disagree)		9 (Completely agree)		8		9 (Completely agree)		2		2
acopreference129	129	2017-07-31 20:03:44.023	9 (Completely agree)		9 (Completely agree)		9 (Completely agree)		8		8		9 (Completely agree)		9 (Completely agree)		9 (Completely agree)
acopreference253	253	2017-07-24 12:42:24.610	2		1 (Completely disagree)		4		5		2		1 (Completely disagree)		2		1 (Completely disagree)
acopreference151	151	2017-07-01 01:57:30.310	9 (Completely agree)		9 (Completely agree)		1 (Completely disagree)	Not much is known, and the one who knows it does not use it	1 (Completely disagree)	This information is not necessary for the patient	1 (Completely disagree)	It is important, but not essential	9 (Completely agree)		1 (Completely disagree)	The most important thing is that they understand the importance of properly carrying out the treatment	1 (Completely disagree)
acopreference113	113	2017-07-12 19:41:58.423	9 (Completely agree)		9 (Completely agree)		2	It is known, but minimally used	5		7		8		3	I agree with the comments of the scientific committee	3	I agree with the comments of the scientific committee
acopreference088	88	2017-07-15 13:56:27.040	9 (Completely agree)		8		6	Little-known scale, although limited utility outside those Autonomous Communities that do not include this scale among the criteria for financing ACOD	8		9 (Completely agree)		6	Few patients are aware of DOAC. In my experience, the degree of information from patients / family members is limited to the fact that there is an alternative to sintrom (ACOD) by acquaintances to whom sintrom has been changed to DOAC. There are no known risks or benefits in general	9 (Completely agree)		9 (Completely agree)
acopreference196	196	2017-07-14 15:23:38.500	9 (Completely agree)		9 (Completely agree)		9 (Completely agree)		9 (Completely agree)		9 (Completely agree)		9 (Completely agree)		5	Sometimes it is too much information	9 (Completely agree)
acopreference206	206	2017-07-08 18:16:51.673	9 (Completely agree)		9 (Completely agree)		5		9 (Completely agree)		9 (Completely agree)		9 (Completely agree)		9 (Completely agree)		9 (Completely agree)
acopreference171	171	2017-06-30 12:24:28.443	9 (Completely agree)		9 (Completely agree)		1 (Completely disagree)		9 (Completely agree)		5		9 (Completely agree)		5		5
acopreference020	20	2017-08-06 21:25:11.373	8		9 (Completely agree)		9 (Completely agree)		9 (Completely agree)		8		9 (Completely agree)		7		8
acopreference227	227	2017-07-13 18:04:27.633	9 (Completely agree)		9 (Completely agree)		1 (Completely disagree)		2		3		7		2		2
acopreference096	96	2017-07-26 18:27:32.410	8		9 (Completely agree)		1 (Completely disagree)		8		7		5		8		8
acopreference058	58	2017-07-23 16:49:53.017	8		4		3		2		8		9 (Completely agree)		7		3
acopreference189	189	2017-07-20 19:33:51.920	8		8		1 (Completely disagree)		3		6		6		6		2
acopreference135	135	2017-07-04 06:53:39.980	9 (Completely agree)		9 (Completely agree)		7		9 (Completely agree)		3		9 (Completely agree)		4		3
acopreference008	8	2017-07-18 16:15:51.447	9 (Completely agree)		5		5		6		7		6		3		6
acopreference230	230	2017-07-04 20:36:15.633	7		8		8		8		8		4		8		8
acopreference251	251	2017-09-19 17:20:16.487	9 (Completely agree)		9 (Completely agree)		2		4		7		6		3		3
acopreference237	237	2017-06-30 23:43:03.217	9 (Completely agree)		7		8		8		4	the availability of a specific reversing agent is not essential when prescribing a DOAC	5	the level of information of the patients and relatives is not adequate, although the "other anticoagulants different from the simtrom" are increasingly demanded	9 (Completely agree)		8
acopreference017	17	2017-09-22 22:36:09.627	4		3		3		3		3		3		3		3
acopreference204	204	2017-07-31 00:39:19.223	9 (Completely agree)		7		5		7		7		4		3		5
acopreference158	158	2017-07-03 12:03:04.180	8		9 (Completely agree)		9 (Completely agree)		5	I agree with the scientific committee	8		8		8		8
acopreference140	140	2017-09-12 23:01:43.020	8		7		6		7		7		7		7		8
acopreference183	183	2017-07-22 02:22:09.633	9 (Completely agree)		9 (Completely agree)		2	Little-known scale, not commonly used	3	It should be explained if this is evident, what should be clear to the patient is the action against bleeding	7		8		3	It must be explained if the patient manifests it, what must be clear to the patient is the action against bleeding	3	It must be explained if the patient manifests it, what must be clear to the patient is the action against bleeding
acopreference153	153	2017-07-16 11:30:43.273	8		8		9 (Completely agree)		5		6		7		7		5
acopreference255	255	2017-07-17 11:41:26.980	7		3		7		5		7		6		8		7
acopreference150	150	2017-07-04 19:37:40.537	9 (Completely agree)		8		9 (Completely agree)		7		3		6		6		4
acopreference027	27	2017-09-18 18:15:52.380	8		7		7		5		7		8		8		8
acopreference052	52	2017-07-31 18:43:19.483	9 (Completely agree)		9 (Completely agree)		1 (Completely disagree)	I don't use it	3	It is in principle not necessary	3	It is not essential	5	many patients already know them although they do not know the indications well	2		2
acopreference104	104	2017-06-28 11:14:17.950	9 (Completely agree)		8		8		7		7		9 (Completely agree)		4		7
acopreference021	21	2017-09-21 12:34:23.773	4		4		4		2		3		4		3		3
acopreference109	109	2017-07-20 08:10:59.327	5	I consider that age alone in the absence of other risk factors has less weight	8		1 (Completely disagree)	It is not used in routine clinical practice	5	There are patients, especially young relatives of the patients, who have asked me about the existence of a reversal agent. However, if the patient does not ask, I do not consider it fundamental to talk about it.	6	in patients with bleeding risk	6	many patients already have a friend who takes 'something other than sintrom'	4		5
acopreference074	74	2017-07-03 19:51:44.503	9 (Completely agree)		6		8		8		6		8		8		8
acopreference002	2	2017-09-20 23:03:11.577	6		4		6		5		4		7		3		7
acopreference011	11	2017-07-19 12:17:35.737	8		8		8		4		6		7		6		6
acopreference110	110	2017-07-27 21:50:14.223	8		9 (Completely agree)		8		7		6		6		7		7
acopreference136	136	2017-09-13 18:50:43.093	7		6		6		5		8		5		5		6
acopreference079	79	2017-09-16 10:52:18.947	8		6		6		3		7		7		8		7
acopreference022	22	2017-07-05 23:48:37.567	8		9 (Completely agree)		1 (Completely disagree)		8		9 (Completely agree)		9 (Completely agree)		9 (Completely agree)		9 (Completely agree)
acopreference188	188	2017-08-07 18:11:22.410	7		3		2		8		8		5		8		8
acopreference014	14	2017-08-04 12:56:03.810	9 (Completely agree)		9 (Completely agree)		1 (Completely disagree)		5		5		9 (Completely agree)		5		5
acopreference179	179	2017-07-22 18:18:22.657	9 (Completely agree)		8		8		8		9 (Completely agree)		7		2		2
acopreference149	149	2017-09-08 21:09:25.687	9 (Completely agree)		8		2		4		7		8		6	We should do it	5	Sometimes it could arise
acopreference155	155	2017-07-24 13:23:06.210	9 (Completely agree)		6	They are known, but they are mainly used when you want to give more weight to a decision and not only be guided by a scale (HAS-BLED).	5	Although it is well known, it is used very infrequently	6	I completely agree with the comment of the scientific committee	6	although it is not essential, in certain patients it determines the indication, even sometimes the patient requests that it be reversed	9 (Completely agree)		9 (Completely agree)		6	I completely agree with the comments of the scientific committee
acopreference076	76	2017-07-04 18:19:21.400	7		7		3		7		7		8		7		7
acopreference163	163	2017-07-28 14:17:17.500	7		8		2		3		7		8		3		3
acopreference145	145	2017-07-16 15:47:39.150	8		7		7		4		8		8		7		6
acopreference024	24	2017-07-04 20:13:11.237	8		4		3		3		6		7		6		7
acopreference220	220	2017-08-24 18:36:40.537	8		9 (Completely agree)		8		7		8		8		8		7
acopreference039	39	2017-07-06 20:39:56.020	9 (Completely agree)		9 (Completely agree)		3		2		5		8		2		3
acopreference047	47	2017-06-30 00:30:38.363	9 (Completely agree)		8		2		7		7		3		8		8
acopreference106	106	2017-07-10 20:11:54.813	4		4		7		4		5		5		4		6
acopreference098	98	2017-08-21 20:23:47.613	9 (Completely agree)		6		9 (Completely agree)		9 (Completely agree)		5		9 (Completely agree)		9 (Completely agree)		5
acopreference066	66	2017-06-28 18:17:33.693	9 (Completely agree)		7		7		8		9 (Completely agree)		7		8		8
acopreference067	67	2017-07-17 12:20:47.733	8		9 (Completely agree)		9 (Completely agree)		7		7		8		8		7
acopreference141	141	2017-07-25 11:02:55.933	9 (Completely agree)		1 (Completely disagree)		1 (Completely disagree)		5		8		9 (Completely agree)		7		9 (Completely agree)
acopreference031	31	2017-09-20 18:05:00.790	9 (Completely agree)		9 (Completely agree)		9 (Completely agree)		1 (Completely disagree)		1 (Completely disagree)		9 (Completely agree)		1 (Completely disagree)		1 (Completely disagree)
acopreference121	121	2017-07-04 12:12:58.913	9 (Completely agree)		9 (Completely agree)		1 (Completely disagree)	It is used in daily practice	9 (Completely agree)		9 (Completely agree)		8		8		8
acopreference226	226	2017-07-04 13:56:29.460	9 (Completely agree)		9 (Completely agree)		9 (Completely agree)		7		9 (Completely agree)		7		9 (Completely agree)		1 (Completely disagree)	Failure to inform the patient can have legal consequences
acopreference036	36	2017-07-24 12:27:58.813	9 (Completely agree)		9 (Completely agree)		9 (Completely agree)		6		7		8		5		6
acopreference111	111	2017-07-01 09:21:16.353	7		8		3		5		6		7		3		3
acopreference078	78	2017-07-16 14:02:04.713	9 (Completely agree)		8		1 (Completely disagree)		5		4		6		5		5
acopreference069	69	2017-07-17 11:50:25.507	9 (Completely agree)		9 (Completely agree)		9 (Completely agree)		9 (Completely agree)		9 (Completely agree)		9 (Completely agree)		5		7
acopreference144	144	2017-09-10 07:12:33.373	7		7		8		7		7		7		5		4
acopreference156	156	2017-08-08 11:16:42.007	9 (Completely agree)		9 (Completely agree)		9 (Completely agree)		7		9 (Completely agree)		9 (Completely agree)		4	The explanations to patients should be according to their level of demand for information and culture. There are patients who are confused with a lot of information. I think we should be clear about what they are for and a warning sign of complications.	9 (Completely agree)
acopreference018	18	2017-07-21 11:33:29.650	8		9 (Completely agree)		9 (Completely agree)		5		6		5		7		5
acopreference233	233	2017-07-24 12:00:19.753	8		8		3		5		6		6		3		3
acopreference217	217	2017-06-30 12:47:22.583	7		9 (Completely agree)		6		7		7		7		8		7
acopreference071	71	2017-09-13 12:02:27.983	8		6		9 (Completely agree)		7		7		7		6		6
acopreference041	41	2017-09-21 06:48:46.203	9 (Completely agree)		8		1 (Completely disagree)		5		4		6		3		4
acopreference162	162	2017-07-04 18:09:39.447	7		7		6		5		6		6		6		5
acopreference165	165	2017-07-28 21:28:21.997	9 (Completely agree)		6		9 (Completely agree)		8		8		7		3		3
acopreference101	101	2017-07-11 20:17:43.537	8		7		4		8		7		7		7		7
acopreference075	75	2017-07-06 23:28:44.593	9 (Completely agree)		7		3		6		5		4		4		5
acopreference063	63	2017-09-04 23:00:46.950	9 (Completely agree)		9 (Completely agree)		1 (Completely disagree)	It is not used in routine clinical practice	2	It does not seem appropriate to me that the patient be informed about the antidote so as not to create an alert and incorrect interpretations of the drug	3	The existence of a reversing agent is not taken into account at the time of choice, but rather based on the available evidence on bleeding risk.	9 (Completely agree)		3	It does not seem appropriate to me that the patient be informed about the antidote so as not to create an alert and incorrect interpretations of the drug	3	It does not seem appropriate for me to inform the patient about the antidote so as not to create an alert and incorrect interpretations of the drug
acopreference154	154	2017-09-11 17:29:31.960	8		7		7		4		4		8		4		4
acopreference108	108	2017-07-04 22:34:16.383	8		9 (Completely agree)		1 (Completely disagree)		2		7		7		2		4
acopreference215	215	2017-07-03 09:58:38.203	8		9 (Completely agree)		2	The scale is not well understood and is therefore not commonly used	4	I do not consider it particularly relevant that the patient knows this aspect	4	It is not an essential issue	5	More and more patients demand information from the DOAC	4	I do not consider it essential to give this information to all patients	5
acopreference080	80	2017-07-01 13:17:57.200	8		8		7		3		3		8		3		4
acopreference034	34	2017-07-26 11:26:45.740	9 (Completely agree)		8		9 (Completely agree)		8		8		8		6		6
acopreference238	238	2017-07-02 11:40:38.363	8		9 (Completely agree)		8		7		7		7		5	IT IS NECESSARY FOR HEALTHCARE PROVIDERS TO KNOW, NOT THE PATIENT.	5	MUST BE KNOWN BY THE HEALTHCARE PROVIDER WHO IS THE ONE WHO WILL INDICATE IT AND THE ONE WHO WILL ADMINISTER IT, IN ADDITION TO ITS HOSPITAL USE.
acopreference089	89	2017-07-11 20:37:46.393	9 (Completely agree)		4		9 (Completely agree)		7		7		7		6		7
acopreference086	86	2017-07-12 09:30:30.157	3		9 (Completely agree)		1 (Completely disagree)		5		5		6		5		7
acopreference299	299	2017-06-29 20:33:39.137	8		8		8		8		8		7		3		4
acopreference030	30	2017-08-28 18:05:10.360	8		9 (Completely agree)		4		5		5	Only in specific clinical situations	8		5		5
acopreference095	95	2017-09-21 00:18:27.487	8		9 (Completely agree)		3		9 (Completely agree)		7		7		9 (Completely agree)		7
acopreference054	54	2017-09-01 00:23:35.810	9 (Completely agree)		9 (Completely agree)		2	It is little used	7		7		7		7		7
acopreference168	168	2017-07-10 17:16:59.917	9 (Completely agree)		8		9 (Completely agree)		4	Patient education is individualized.	9 (Completely agree)		7		8		8
acopreference099	99	2017-07-02 20:18:32.053	8		8		2	I think it is hardly used. I agree with the comments of the rest of the investigators.	6		7		7		6	I think that despite being information that is not always offered, it should be.	6	I think that despite being an information that is not always offered, it should be given in addition to being alert to the signs and symptoms of alarm before bleeding.
acopreference038	38	2017-07-05 22:38:18.973	5		9 (Completely agree)		3		7		7		7		7		6
acopreference252	252	2017-08-08 19:33:35.757	7		7		3		3		4		3		5		4
acopreference085	85	2017-07-30 12:12:30.737	5		9 (Completely agree)		8		6	I believe that in specific cases (eg, when restarting anticoagulation after major surgery or hemorrhage with underlying cause treated), patients should be aware of their existence because otherwise they will fail to comply with treatment	9 (Completely agree)		6	My answer is the same as in section 2/30	6	I think the same as in the previous section, it may also be the case that the patient who is treated with a DOAC with a reversing agent available, at the time he/she has a problem, must go to a center without availability of the reversing agent	8
acopreference182	182	2017-07-06 12:38:58.987	7		8		4		6		7		5		2		2
acopreference040	40	2017-07-17 16:13:12.497	9 (Completely agree)		9 (Completely agree)		7		6		7		4	It is very common for the patient to request the change to DOAC	6		6
acopreference001	1	2017-07-17 20:47:06.433	7		9 (Completely agree)		8		6		7		5		7		6
acopreference225	225	2017-09-06 13:39:23.107	9 (Completely agree)		7		5		6		6		7		6		6
acopreference249	249	2017-07-21 11:00:20.863	9 (Completely agree)		9 (Completely agree)		1 (Completely disagree)		1 (Completely disagree)		9 (Completely agree)		9 (Completely agree)		9 (Completely agree)		9 (Completely agree)
acopreference103	103	2017-06-28 11:20:24.857	8		9 (Completely agree)		8		3		4		7		6		6
acopreference062	62	2017-09-08 13:48:33.373	9 (Completely agree)		9 (Completely agree)		9 (Completely agree)		9 (Completely agree)		9 (Completely agree)		9 (Completely agree)		9 (Completely agree)		9 (Completely agree)
acopreference175	175	2017-07-15 10:22:59.123	8		7		3		6		6		7		8		7
acopreference164	164	2017-07-10 12:31:07.160	5		9 (Completely agree)		7		6		3		7		7		4
acopreference243	243	2017-07-11 12:40:51.983	9 (Completely agree)		9 (Completely agree)		8		7		7		9 (Completely agree)		7		7
acopreference046	46	2017-07-08 11:24:34.360	6		7		1 (Completely disagree)		6		3		9 (Completely agree)		4		5
acopreference240	240	2017-07-04 12:31:28.407	9 (Completely agree)		6		6		8		7		9 (Completely agree)		9 (Completely agree)		9 (Completely agree)
acopreference026	26	2017-07-14 00:50:57.550	8		7		9 (Completely agree)		6		8		5		8		7
acopreference231	231	2017-07-25 23:08:47.417	7		7		7		5		8		7		5		5
acopreference167	167	2017-07-01 19:26:19.640	9 (Completely agree)		9 (Completely agree)		1 (Completely disagree)	I agree with the comments of the investigators	1 (Completely disagree)	I agree with the comments of the investigators and the scientific committee	9 (Completely agree)		9 (Completely agree)		1 (Completely disagree)	I agree with the comments of the investigators and the scientific committee	1 (Completely disagree)	I agree with the comments of the investigators and the scientific committee
acopreference148	148	2017-07-28 13:55:14.720	7		9 (Completely agree)		4	In my case, it is used in selected patients.	7		7		8		6	It will depend on the patient. In some cases they do not even know the medication they are taking, so the antidote does not bother them too much.	7
acopreference012	12	2017-07-20 14:06:22.583	9 (Completely agree)		9 (Completely agree)		9 (Completely agree)		2		8		7		7		4
acopreference222	222	2017-07-05 15:08:29.820	8		7		8		5		7		7		7		7
acopreference218	218	2017-08-05 16:58:24.087	6		7		8		8		6		7		8		7
acopreference043	43	2017-07-24 17:24:46.053	8		7		9 (Completely agree)		6		7		7		6		7
acopreference152	152	2017-07-16 11:32:48.447	9 (Completely agree)		7		3		6		7		8		6		6
acopreference094	94	2017-07-23 21:46:12.030	9 (Completely agree)		7		7		5		8		8		7		7
acopreference091	91	2017-06-28 15:18:48.840	9 (Completely agree)		8		8		4	I think the patient should know if there is a reversing agent	8		7		7		6
acopreference032	32	2017-07-25 22:54:02.997	5	I think that we also take into account hypertension and heart failure	8		9 (Completely agree)		8		9 (Completely agree)		8		6		8
acopreference205	205	2017-07-01 21:22:22.167	7		9 (Completely agree)		5		9 (Completely agree)		7		6		6		6
acopreference028	28	2017-07-20 07:56:26.133	8		9 (Completely agree)		8		9 (Completely agree)		9 (Completely agree)		8		8		8
acopreference224	224	2017-07-14 11:02:07.197	9 (Completely agree)		9 (Completely agree)		1 (Completely disagree)	I know it and in certain situations I use it	1 (Completely disagree)	I believe that the patient must know its existence, it provides safety	6		8		1 (Completely disagree)	I think so	1 (Completely disagree)	I think they should be informed
acopreference199	199	2017-07-13 12:54:05.633	9 (Completely agree)		9 (Completely agree)		1 (Completely disagree)		4		9 (Completely agree)		9 (Completely agree)		4		4
acopreference126	126	2017-06-28 22:33:29.417	6		8		6	A SAMTTR> 2 is included as a requirement in the visa to start new anticoagulants.	7		9 (Completely agree)		9 (Completely agree)		6	They require information on the action in case of bleeding, but not more detailed information	5	I don't think it's convenient in general
acopreference070	70	2017-06-29 18:59:34.683	8		8		5		6		9 (Completely agree)		7		5		5
acopreference013	13	2017-07-24 17:30:40.067	8		9 (Completely agree)		9 (Completely agree)		4		5		7		4		5
acopreference138	138	2017-07-25 10:58:20.923	8		7		7		8		8		7		8		8
acopreference007	7	2017-07-14 10:21:42.587	8		9 (Completely agree)		9 (Completely agree)		5		7		7		7		7
acopreference005	5	2017-07-30 23:12:46.483	9 (Completely agree)		6		7		7		9 (Completely agree)		8		8		6
acopreference082	82	2017-06-28 13:16:11.447	9 (Completely agree)		7		5		7		4		7		8		6
acopreference223	223	2017-08-29 18:35:41.433	9 (Completely agree)		9 (Completely agree)		3	This scale is rarely used in real life	3	I don't think it is necessary for the patient to know if the OAC he receives has an antidote or not	5	It can be considered if there is an antidote for the DOAC, but it is not considered essential when choosing the DOAC	9 (Completely agree)		2		3	I don't think it is necessary for the pacinte to have to know if the OAC has an antidote or not
acopreference139	139	2017-07-25 16:15:10.567	9 (Completely agree)		9 (Completely agree)		8		9 (Completely agree)		9 (Completely agree)		9 (Completely agree)		1 (Completely disagree)	I consider that, generally, the patient does not need to know the specific action protocols for the various complications. What the patient should know is the risk of bleeding and the warning signs to which they should go to the emergency department.	1 (Completely disagree)	In most cases, this would be an excessive element that the patient does not need to know. I consider that it is necessary to teach that before the alarm signs, you should go to the emergency room
acopreference176	176	2017-07-31 18:41:02.017	7		9 (Completely agree)		3	It is a little used scale	3	I consider it unnecessary	9 (Completely agree)		5	Patients also do not know the mechanisms of action, indication ... of VKAs	2	Healthcare professionals should know it. Patients also do not have to know VitK	3	It is not necessary
acopreference016	16	2017-07-20 21:08:24.970	9 (Completely agree)		9 (Completely agree)		2		1 (Completely disagree)		2		8		1 (Completely disagree)		1 (Completely disagree)
acopreference083	83	2017-07-03 13:32:27.903	9 (Completely agree)		8		9 (Completely agree)		4		4		7		4		4
acopreference061	61	2017-06-29 13:33:08.160	9 (Completely agree)		8		1 (Completely disagree)	Unknown to me	8		5		6		5	Patients must be aware of the different therapeutic tools	8
acopreference102	102	2017-07-06 12:08:13.677	8		7		6		7		7		6		7		7
acopreference015	15	2017-07-09 20:13:11.993	9 (Completely agree)		9 (Completely agree)		3		4		6		3		4		4
acopreference159	159	2017-07-14 18:02:21.097	9 (Completely agree)		9 (Completely agree)		5		7		8		9 (Completely agree)		8		8
acopreference244	244	2017-09-13 20:32:30.780	9 (Completely agree)		9 (Completely agree)		5		9 (Completely agree)		9 (Completely agree)		8		9 (Completely agree)		9 (Completely agree)
acopreference214	214	2017-06-30 09:57:38.087	7		8		8		8		8		9 (Completely agree)		7		8
acopreference081	81	2017-06-28 20:20:32.253	9 (Completely agree)		7		8		8		7		7		8		8
acopreference142	142	2017-07-25 23:48:12.713	9 (Completely agree)		9 (Completely agree)		1 (Completely disagree)		5		8		5		5		5
acopreference051	51	2017-07-17 19:16:25.777	9 (Completely agree)		9 (Completely agree)		2	It is a scale that at least in my environment we hardly ever use	7		9 (Completely agree)		9 (Completely agree)		8		8
acopreference009	9	2017-09-18 12:09:56.890	9 (Completely agree)		7		3		6		8		8		8		8
acopreference173	173	2017-07-14 20:21:56.873	8		8		8		7		8		7		7		7
acopreference059	59	2017-07-04 19:45:40.867	8		9 (Completely agree)		9 (Completely agree)		8		8		8		7		8
acopreference184	184	2017-06-30 09:49:50.903	9 (Completely agree)		9 (Completely agree)		9 (Completely agree)		8		9 (Completely agree)		8		8		7
acopreference116	116	2017-07-13 20:53:14.247	7		7		7		7		7		6		7		7
acopreference236	236	2017-07-30 20:41:01.753	6		7		1 (Completely disagree)		5		7		7		5		6
acopreference072	72	2017-07-17 19:23:33.283	8		7		7		2		9 (Completely agree)		7		8		9 (Completely agree)
acopreference216	216	2017-06-30 12:51:00.500	7		8		6		6		8		6		6		7
acopreference118	118	2017-09-19 21:47:58.790	6		6		9 (Completely agree)		3	I think it is important that the patient knows data about the possible reversibility of the effect	7		7		6		3	I repeat that I think it is important that the patient knows this. I don't see any problem in having more information
acopreference025	25	2017-08-05 19:06:10.083	9 (Completely agree)		9 (Completely agree)		9 (Completely agree)		9 (Completely agree)		9 (Completely agree)		8		8		7
acopreference170	170	2017-07-24 18:44:25.143	7		7		8		7		6		6		8		6
acopreference019	19	2017-07-12 19:22:18.377	8		7		6		7		8		8		7		7
acopreference181	181	2017-07-13 19:04:14.307	8		8		8		8		8		8		8		8
acopreference006	6	2017-07-20 10:54:10.190	9 (Completely agree)		8		8		8		9 (Completely agree)		9 (Completely agree)		9 (Completely agree)		9 (Completely agree)
acopreference207	207	2017-08-06 18:48:43.117	9 (Completely agree)		9 (Completely agree)		9 (Completely agree)		7		8		8		8		8
acopreference045	45	2017-07-16 18:04:24.143	8		9 (Completely agree)		9 (Completely agree)		9 (Completely agree)		9 (Completely agree)		8		7		8
acopreference185	185	2017-07-03 21:53:03.137	9 (Completely agree)		8		6		7		9 (Completely agree)		8		9 (Completely agree)		9 (Completely agree)
acopreference256	256	2017-09-22 23:27:12.250	8		7		9 (Completely agree)		8		9 (Completely agree)		6		8		8
acopreference190	190	2017-07-27 01:01:55.867	9 (Completely agree)		9 (Completely agree)		9 (Completely agree)		5		9 (Completely agree)		7		8		7
acopreference100	100	2017-08-27 09:01:39.200	8		8		8		8		8		6		8		9 (Completely agree)
acopreference125	125	2017-07-24 18:33:27.600	8		8		8		8		9 (Completely agree)		7		8		7
acopreference257	257	2017-07-12 22:21:13.123	9 (Completely agree)		7		8		9 (Completely agree)		9 (Completely agree)		9 (Completely agree)		9 (Completely agree)		9 (Completely agree)
acopreference056	56	2017-07-31 09:51:54.640	9 (Completely agree)		8		7		9 (Completely agree)		7		9 (Completely agree)		8		9 (Completely agree)
acopreference073	73	2017-07-11 19:25:28.067	9 (Completely agree)		9 (Completely agree)		9 (Completely agree)		7		8		9 (Completely agree)		8		9 (Completely agree)
acopreference042	42	2017-09-07 20:29:21.890	9 (Completely agree)		9 (Completely agree)		1 (Completely disagree)		9 (Completely agree)		9 (Completely agree)		9 (Completely agree)		9 (Completely agree)		9 (Completely agree)
acopreference212	212	2017-09-18 14:38:41.363	8		9 (Completely agree)		9 (Completely agree)		3		9 (Completely agree)		8		8		3
acopreference161	161	2017-07-03 18:28:28.460	8		3	Hemorr2ages is used	1 (Completely disagree)		2		2		8		2		2
acopreference166	166	2017-07-14 12:36:43.290	9 (Completely agree)		9 (Completely agree)		1 (Completely disagree)		9 (Completely agree)		4		5		9 (Completely agree)		5
acopreference219	219	2017-09-18 09:40:16.083	9 (Completely agree)		9 (Completely agree)		3	Little used	7		5	I agree with the comments of the scientific committee	9 (Completely agree)		6	I agree more with the comments of the Scientific Committee	7
acopreference241	241	2017-07-24 19:19:35.577	9 (Completely agree)		9 (Completely agree)		5	not always used although it is simple	4	The patient must know the bleeding risk in all anticoagulant treatment	4	Only in specific situations	9 (Completely agree)		3	knowing what to do if bleeding is essential but not whether or not there is a specific reversing agent	3
acopreference112	112	2017-07-19 17:54:52.403	9 (Completely agree)		9 (Completely agree)		1 (Completely disagree)		9 (Completely agree)		7		6		5	All the characteristics of the measurement must be explained.	5	There is clinical information that must be handled by your doctor. The patient must know it all, but these aspects of 'complications' management must be administered in another way except at the express request of the patient.
acopreference084	84	2017-07-15 21:01:43.717	9 (Completely agree)		9 (Completely agree)		9 (Completely agree)		6		9 (Completely agree)		7		7		6
acopreference160	160	2017-07-04 11:35:23.773	9 (Completely agree)		9 (Completely agree)		9 (Completely agree)		7		9 (Completely agree)		8		8		8
acopreference115	115	2017-07-07 16:27:53.087	9 (Completely agree)		7		7		7		7		7		9 (Completely agree)		8
acopreference033	33	2017-06-28 13:43:48.207	9 (Completely agree)		9 (Completely agree)		5	This scale is not used in routine practice, but it is known, at least among Cardiologists. There are several publications on the subject in the Spanish Journal of Cardiology.	9 (Completely agree)		9 (Completely agree)		9 (Completely agree)		9 (Completely agree)		9 (Completely agree)
acopreference023	23	2017-07-26 17:28:42.087	9 (Completely agree)		9 (Completely agree)		1 (Completely disagree)		9 (Completely agree)		9 (Completely agree)		9 (Completely agree)		5		5
acopreference235	235	2017-07-23 22:39:08.600	9 (Completely agree)		8		9 (Completely agree)		9 (Completely agree)		6		3		7		6
acopreference128	128	2017-07-17 21:21:28.927	9 (Completely agree)		9 (Completely agree)		5		8		7		9 (Completely agree)		9 (Completely agree)		7
acopreference003	3	2017-07-03 20:04:18.817	9 (Completely agree)		9 (Completely agree)		9 (Completely agree)		9 (Completely agree)		9 (Completely agree)		9 (Completely agree)		9 (Completely agree)		9 (Completely agree)
acopreference245	245	2017-07-15 09:42:55.220	6		9 (Completely agree)		7		7		8		8		9 (Completely agree)		9 (Completely agree)
acopreference087	87	2017-07-18 13:51:31.700	5		9 (Completely agree)		9 (Completely agree)		7		7		9 (Completely agree)		7		7
acopreference060	60	2017-07-08 17:52:05.997	9 (Completely agree)		9 (Completely agree)		7		7		9 (Completely agree)		9 (Completely agree)		9 (Completely agree)		7
acopreference229	229	2017-07-30 17:46:11.530	6	Both criteria can score 2 points, and on this scale, 2 points is already anticoagulation criteria. Both are important, although for me the most important thing would be the antecedent of the previous stroke.	9 (Completely agree)		9 (Completely agree)		5	I think it is convenient for patients to know that there is a reversing agent.	8		8		5	I think it is convenient for patients to know that there is a reversing agent. Although it is also important that they know the risks of bleeding, the warning signs and how to act before them.	5	I think it is convenient for patients to know that there is a reversing agent.
acopreference035	35	2017-07-24 11:38:29.597	8		7		8		9 (Completely agree)		7		7		9 (Completely agree)		9 (Completely agree)
acopreference194	194	2017-07-23 12:05:47.153	9 (Completely agree)		8		9 (Completely agree)		7		9 (Completely agree)		8		8		7
acopreference250	250	2017-07-05 23:13:11.273	8		8		8		8		8		8		9 (Completely agree)		8
acopreference208	208	2017-07-03 10:27:29.537	8		9 (Completely agree)		9 (Completely agree)		8		7		8		8		9 (Completely agree)
acopreference254	254	2017-09-22 23:00:07.177	9 (Completely agree)		5	The objective is not properly interpreted	9 (Completely agree)		9 (Completely agree)		9 (Completely agree)		9 (Completely agree)		9 (Completely agree)		8
acopreference048	48	2017-08-01 18:55:03.287	9 (Completely agree)		8		9 (Completely agree)		9 (Completely agree)		9 (Completely agree)		8		9 (Completely agree)		9 (Completely agree)
acopreference068	68	2017-09-21 11:41:39.803	9 (Completely agree)		9 (Completely agree)		9 (Completely agree)		9 (Completely agree)		9 (Completely agree)		9 (Completely agree)		9 (Completely agree)		9 (Completely agree)
acopreference239	239	2017-07-04 14:25:17.253	9 (Completely agree)		6		9 (Completely agree)		8		6		8		9 (Completely agree)		9 (Completely agree)
acopreference174	174	2017-07-06 20:09:09.460	9 (Completely agree)		9 (Completely agree)		9 (Completely agree)		8		8		8		9 (Completely agree)		8
acopreference221	221	2017-09-21 20:44:19.100	8		6		8		9 (Completely agree)		9 (Completely agree)		9 (Completely agree)		7		9 (Completely agree)
acopreference037	37	2017-07-31 07:22:15.340	9 (Completely agree)		9 (Completely agree)		9 (Completely agree)		9 (Completely agree)		7		9 (Completely agree)		9 (Completely agree)		8
acopreference114	114	2017-08-07 14:31:03.387	8		9 (Completely agree)		9 (Completely agree)		9 (Completely agree)		9 (Completely agree)		9 (Completely agree)		9 (Completely agree)		9 (Completely agree)
acopreference232	232	2017-07-04 20:54:12.537	9 (Completely agree)		9 (Completely agree)		9 (Completely agree)		7		9 (Completely agree)		8		8		8
acopreference053	53	2017-09-08 14:17:44.523	8		6		8		4		4		4		4		7
acopreference049	49	2017-07-19 18:34:06.867	9 (Completely agree)		9 (Completely agree)		9 (Completely agree)		6		9 (Completely agree)		9 (Completely agree)		9 (Completely agree)		9 (Completely agree)
acopreference065	65	2017-09-21 00:02:34.927	9 (Completely agree)		9 (Completely agree)		9 (Completely agree)		9 (Completely agree)		9 (Completely agree)		9 (Completely agree)		9 (Completely agree)		9 (Completely agree)
acopreference157	157	2017-07-26 20:53:35.167	9 (Completely agree)		9 (Completely agree)		9 (Completely agree)		9 (Completely agree)		7		9 (Completely agree)		9 (Completely agree)		9 (Completely agree)
acopreference044	44	2017-07-06 11:15:35.857	9 (Completely agree)		9 (Completely agree)		9 (Completely agree)		8		9 (Completely agree)		9 (Completely agree)		9 (Completely agree)		9 (Completely agree)
acopreference147	147	2017-09-19 17:08:47.227	9 (Completely agree)		9 (Completely agree)		9 (Completely agree)		9 (Completely agree)		9 (Completely agree)		9 (Completely agree)		9 (Completely agree)		9 (Completely agree)
acopreference004	4	2017-07-09 14:34:42.723	9 (Completely agree)		9 (Completely agree)		9 (Completely agree)		9 (Completely agree)		9 (Completely agree)		9 (Completely agree)		6		6
acopreference029	29	2017-07-22 11:50:40.497	9 (Completely agree)		9 (Completely agree)		9 (Completely agree)		9 (Completely agree)		9 (Completely agree)		9 (Completely agree)		8		9 (Completely agree)
acopreference050	50	2017-07-09 17:42:00.947	9 (Completely agree)		9 (Completely agree)		9 (Completely agree)		5		8		8		9 (Completely agree)		5	The patient should know its existence, although not necessarily the protocols of use.
acopreference055	55	2017-07-18 19:25:45.707	8		9 (Completely agree)		9 (Completely agree)		9 (Completely agree)		8		9 (Completely agree)		9 (Completely agree)		9 (Completely agree)
acopreference064	64	2017-07-10 20:57:58.867	8		9 (Completely agree)		9 (Completely agree)		5	If the patient asks, it should be explained. If not, I agree with the above.	3		9 (Completely agree)		9 (Completely agree)		8
acopreference090	90	2017-07-06 10:13:13.857	9 (Completely agree)		9 (Completely agree)		9 (Completely agree)		9 (Completely agree)		9 (Completely agree)		9 (Completely agree)		9 (Completely agree)		9 (Completely agree)
acopreference092	92	2017-06-28 11:41:53.923	9 (Completely agree)		9 (Completely agree)		9 (Completely agree)		9 (Completely agree)		8		9 (Completely agree)		9 (Completely agree)		9 (Completely agree)
acopreference107	107	2017-07-24 23:35:08.277	9 (Completely agree)		9 (Completely agree)		9 (Completely agree)		8		9 (Completely agree)		9 (Completely agree)		9 (Completely agree)		8
acopreference117	117	2017-07-24 14:42:53.597	9 (Completely agree)		9 (Completely agree)		9 (Completely agree)		9 (Completely agree)		9 (Completely agree)		9 (Completely agree)		9 (Completely agree)		9 (Completely agree)
acopreference127	127	2017-07-28 22:40:13.500	9 (Completely agree)		9 (Completely agree)		9 (Completely agree)		9 (Completely agree)		9 (Completely agree)		9 (Completely agree)		9 (Completely agree)		9 (Completely agree)
acopreference137	137	2017-09-12 12:44:07.067	9 (Completely agree)		9 (Completely agree)		9 (Completely agree)		9 (Completely agree)		9 (Completely agree)		9 (Completely agree)		9 (Completely agree)		9 (Completely agree)
acopreference186	186	2017-07-04 16:30:43.127	9 (Completely agree)		9 (Completely agree)		9 (Completely agree)		9 (Completely agree)		9 (Completely agree)		9 (Completely agree)		9 (Completely agree)		9 (Completely agree)
acopreference197	197	2017-08-20 19:17:02.223	9 (Completely agree)		9 (Completely agree)		9 (Completely agree)		9 (Completely agree)		9 (Completely agree)		9 (Completely agree)		9 (Completely agree)		9 (Completely agree)
acopreference198	198	2017-08-17 00:04:25.990	9 (Completely agree)		9 (Completely agree)		9 (Completely agree)		9 (Completely agree)		9 (Completely agree)		9 (Completely agree)		9 (Completely agree)		9 (Completely agree)
